# Supplementary material for: Integration of single-cell RNA and bulk RNA sequencing revealed malignant ductal cell heterogeneity and prognosis signatures in pancreatic cancer
Source: Front Immunol. 2025 Jul 1;16:1579184. doi: 10.3389/fimmu.2025.1579184 (PMC12259678; doi:10.3389/fimmu.2025.1579184)
Supplement: Supplementary Table 1 — The clinical information of samples included in the present study. [file DataSheet1.csv]

sample	Patient	stage	Treat	Treat method	Location	Tissue	article	Sex	KRAS	TP53	CDKN2A	SMAD4	Age	CA199
CRR034499	T4	II	No	No	Body	Tumor	A	Female	No	No	No	No	72	40.4
CRR034500	T5	I	No	No	uncinate process	Tumor	A	Female	No	No	No	No	65	37
CRR034501	T6	II	No	No	Tail	Tumor	A	Male	No	No	No	No	64	155.1
CRR034503	T8	III	No	No	uncinate process	Tumor	A	Female	No	No	No	No	66	82.5
CRR034504	T9	II	No	No	Head	Tumor	A	Male	No	No	No	No	36	11.2
CRR034505	T10	I	No	No	uncinate process	Tumor	A	Male	No	No	No	No	61	972.8
CRR034506	T11	II	No	No	Tail	Tumor	A	Male	No	No	No	No	51	211.1
CRR034507	T12	III	No	No	Tail	Tumor	A	Male	No	No	No	No	54	146.1
CRR034509	T14	II	No	No	Head	Tumor	A	Female	No	No	No	No	67	77
CRR034510	T15	II	No	No	Head	Tumor	A	Female	No	No	No	No	54	18.4
CRR034511	T16	II	No	No	body	Tumor	A	Female	No	No	No	No	56	42.9
CRR034512	T17	I	No	No	Tail	Tumor	A	Female	No	No	No	No	71	209.3
CRR034513	T18	I	No	No	Body	Tumor	A	Female	No	No	No	No	68	112.3
CRR034516	T21	I	No	No	Head	Tumor	A	Male	No	No	No	No	59	528.6
CRR034517	T22	I	No	No	Body	Tumor	A	Female	No	No	No	No	67	234.5
CRR034519	T24	I	No	No	Head	Tumor	A	Female	No	No	No	No	44	14.4
CRR034520	N1	NO	No	No	Tail	Normal	A	Female	No	No	No	No	64	7.5
CRR034521	N2	NO	No	No	descending duodenum	Normal	A	Male	No	No	No	No	55	171.2
CRR034522	N3	NO	No	No	descending duodenum	Normal	A	Male	No	No	No	No	50	6.4
CRR034523	N4	NO	No	No	Tail	Normal	A	Male	No	No	No	No	53	4.5
CRR034524	N5	NO	No	No	Tail	Normal	A	Female	No	No	No	No	52	9
CRR034525	N6	NO	No	No	Body	Normal	A	Female	No	No	No	No	31	29.5
CRR034526	N7	NO	No	No	Tail	Normal	A	Female	No	No	No	No	42	12.7
CRR034527	N8	NO	No	No	Tail	Normal	A	Male	No	No	No	No	41	6
CRR034528	N9	NO	No	No	Tail	Normal	A	Male	No	No	No	No	34	23.8
CRR034529	N10	NO	No	No	common bile duct	Normal	A	Female	No	No	No	No	65	193.3
CRR034530	N11	NO	No	No	Body	Normal	A	Female	No	No	No	No	30	NA
CRR241798	T2	II	No	No	Head	Tumor	A	Male	No	No	No	No	52	46.3
CRR241799	T3	I	No	No	uncinate process	Tumor	A	Female	No	No	No	No	58	49.2
CRR241800	T7	II	No	No	Body	Tumor	A	Male	No	No	No	No	70	0.6
CRR241801	T13	II	No	No	Head	Tumor	A	Female	No	No	No	No	58	21.9
CRR241802	T19	I	No	No	Head	Tumor	A	Female	No	No	No	No	59	93.9
CRR241803	T23	II	No	No	Head	Tumor	A	Male	No	No	No	No	54	312.2
CRR241804	T20	II	No	No	Head	Tumor	A	Male	No	No	No	No	59	2.2
CRR241805	T1	III	No	No	Body	Tumor	A	Male	No	No	No	No	64	86
SRX17495380	ADJ1	I	No	No	Tail	Normal	B	Female	No	No	No	No	79	967.9
SRX17495381	ADJ2	I	No	No	Head	Normal	B	Male	No	No	No	No	54	2.45
SRX17495383	ADJ3	II	No	No	Tail	Normal	B	Female	No	No	No	No	58	156.3
SRX17495387	ADJ4	III	No	No	Head	Normal	B	Male	No	No	No	No	61	1000+
SRX17495376	ADJ5	IV	No	No	Tail	Normal	B	Female	No	No	No	No	59	1.41
SRX17495384	ADJ6	I	No	No	Head	Normal	B	Female	No	No	No	No	62	212.2
SRX17495377	PDAC1	I	No	No	Tail	Tumor	B	Female	No	No	No	No	79	967.9
SRX17495378	PDAC2	I	No	No	Head	Tumor	B	Male	No	No	No	No	54	2.45
SRX17495382	PDAC3	II	No	No	Tail	Tumor	B	Female	No	No	No	No	58	156.3
SRX17495379	PDAC4	III	No	No	Head	Tumor	B	Male	No	No	No	No	61	1000+
SRX17495385	PDAC5	IV	No	No	Tail	Tumor	B	Female	No	No	No	No	59	1.41
SRX17495386	PDAC6	I	No	No	Head	Tumor	B	Female	No	No	No	No	62	212.2
GSM6204109_P01	P01	IV	No	No	Liver	Tumor	C	Male	G12R	Stop gained	WT	WT	78	No
GSM6204110_P02	P02	IV	No	No	Liver	Tumor	C	Male	G12D	Splice site	WT	WT	74	No
GSM6204111_P03	P03	IV	Yes	FFX-based	Pancreas	Tumor	C	Male	WT	WT	WT	WT	81	No
GSM6204112_P04	P04	IB	No	No	Pancreas	Tumor	C	Female	G12D	Missense	WT	WT	85	No
GSM6204113_P05	P05	III	No	No	Pancreas	Tumor	C	Female	G12D	Missense	WT	Stop gained	69	No
GSM6204114_P06	P06	III	Yes	G/A	Pancreas	Tumor	C	Male	N/A	N/A	N/A	N/A	55	No
GSM6204115_P07	P07	IB	No	No	Pancreas	Tumor	C	Female	G12V	WT	WT	WT	70	No
GSM6204116_P08	P08	IIB	Yes	G/A	Pancreas	Tumor	C	Female	G12D	Missense	WT	WT	87	No
GSM6204117_P09	P09	IV	No	No	Pancreas	Tumor	C	Male	N/A	N/A	N/A	N/A	63	No
GSM6204118_P10	P10	IIB	Yes	FFX-based	Pancreas	Tumor	C	Female	G12V	WT	WT	WT	48	No
GSM6204119_P11	P11	IV	No	No	Liver	Tumor	C	Female	G12L	Missense	LGR	WT	73	No
GSM6204120_P12	P12	IV	Yes	G/A	Pancreas	Tumor	C	Male	G12V	Stop gained	Stop gained	Missense	68	No
GSM6204121_P13	P13	III	No	No	Pancreas	Tumor	C	Male	WT	Frameshift	WT	WT	78	No
GSM6204122_P14	P14	IB	Yes	FFX-based	Pancreas	Tumor	C	Female	WT	WT	WT	WT	67	No
GSM6204123_P15	P15	III	No	No	Pancreas	Tumor	C	Female	G12V	Missense	Stop gained	WT	58	No
GSM6204124_P16	P16	IV	No	No	Liver	Tumor	C	Female	G12V	Missense	WT	WT	69	No
GSM6204125_P17	P17	IV	Yes	FFX-based	Liver	Tumor	C	Male	N/A	N/A	N/A	N/A	64	No
GSM6204126_P18	P18	IV	No	No	Liver	Tumor	C	Male	G12D	Missense	Loss	WT	75	No
GSM6204127_P19	P19	IB	No	No	Pancreas	Tumor	C	Female	G12V	Splice site	WT	WT	60	No
GSM6204128_P20	P20	IV	No	No	Pancreas	Tumor	C	Female	G12D	Missense	WT	WT	66	No
GSM6204129_P21	P21	IV	No	No	Liver	Tumor	C	Male	G12D	Missense	WT	WT	69	No
GSM6204130_P22	P22	III	No	No	Pancreas	Tumor	C	Male	N/A	N/A	N/A	N/A	78	No
GSM6204131_P23	P23	IB	No	No	Pancreas	Tumor	C	Female	G12D	Missense	WT	WT	66	No
GSM6204132_P24	P24	IV	No	No	Liver	Tumor	C	Female	Q61K	Missense	WT	WT	65	No
GSM6204133_P25	P25	IV	No	No	Liver	Tumor	C	Male	G12V	WT	WT	WT	48	No
GSM6204134_P26	P26	IV	No	No	Pancreas	Tumor	C	Male	G12V	WT	WT	WT	64	No
GSM6204135_P27	P27	IV	No	No	Liver	Tumor	C	Female	WT	WT	WT	WT	72	No
