# Supplementary material for: Integration of single-cell RNA and bulk RNA sequencing revealed malignant ductal cell heterogeneity and prognosis signatures in pancreatic cancer
Source: Front Immunol. 2025 Jul 1;16:1579184. doi: 10.3389/fimmu.2025.1579184 (PMC12259678; doi:10.3389/fimmu.2025.1579184)
Supplement: Supplementary file 2 [file DataSheet2.zip]

Archive with 18 entries (16 files):
- Peer Review Only/
- Peer Review Only/.DS_Store
- __MACOSX/Peer Review Only/._.DS_Store
- Peer Review Only/Script/
- Peer Review Only/Script/09-PAC_74cellphone.ipynb
- Peer Review Only/Script/10-PAC_74.ipynb
- Peer Review Only/Script/.DS_Store
- __MACOSX/Peer Review Only/Script/._.DS_Store
- Peer Review Only/Script/Usage_2.tsv
- Peer Review Only/Script/12-PAC_74_MKI67..ipynb
- Peer Review Only/Script/tcga.Usage.200_risk_module.txt
- Peer Review Only/Script/ciber.R
- __MACOSX/Peer Review Only/Script/._ciber.R
- Peer Review Only/Script/08-PAC_74_ductal_keggcnv.ipynb
- Peer Review Only/Script/TCGA.R
- Peer Review Only/Script/06-PAC_74.ipynb
- Peer Review Only/Script/survival_data.txt
- __MACOSX/Peer Review Only/Script/._survival_data.txt
