# Supplementary material for: Integration of single-cell RNA and bulk RNA sequencing revealed malignant ductal cell heterogeneity and prognosis signatures in pancreatic cancer
Source: Front Immunol. 2025 Jul 1;16:1579184. doi: 10.3389/fimmu.2025.1579184 (PMC12259678; doi:10.3389/fimmu.2025.1579184)
Supplement: Supplementary file 2 [file DataSheet2.zip › Peer Review Only/Script/09-PAC_74cellphone.ipynb]

# %% [code]
import anndata 


# %% [code]
import pandas as pd
import sys
import os
pd.set_option('display.max_columns', 100)


# %% [code]
random_state=2023
path_to_fast="/data/work/Sc/Pan/20240228/"

# %% [code]
adata =anndata.read_h5ad(path_to_fast + 
                         "PDAC_74_per_cell_Article_cnv.h5ad")

# %% [code]
### 开始分析导管细胞，
# 恶性和非恶性
Ductal_cells=adata[adata.obs['cell_type']=="Ductal cells", :].copy()
Ductal_cells.obs

# %% [code]
#Ductal_cells.write('/data/work/Sc/Pan/20240709/Ductal_celsl.h5ad')

# %% [code]
counts_file_path = '/data/work/Sc/Pan/20240709/Ductal_celsl.h5ad'
meta_file_path = '/data/work/Sc/Pan/20240228/meta_74_ductal.tsv'
out_path = '/data/work/Sc/Pan/20240709/'
cpdb_file_path = '/data/database/cpdb/v4.1.0/cellphonedb.zip'


# %% [code]


# %% [code]
meta_file_path = '/data/work/Sc/Pan/20240228/meta_74_ductal.tsv'
metadata = pd.read_csv(meta_file_path, sep = '\t')
metadata

# %% [code]


# %% [code]
#columns_to_save = ['Barcode', 'cnv_status']
 
# 保存选定的列到CSV文件
#Ductal_cells.obs[columns_to_save].to_csv('/data/work/Sc/Pan/20240228/meta_74_ductal.tsv', index=False,sep = '\t')

# %% [code]


# %% [code]
metadata = pd.read_csv(meta_file_path, sep = '\t')
metadata

# %% [code]
from cellphonedb.src.core.methods import cpdb_statistical_analysis_method

deconvoluted, means, pvalues, significant_means = cpdb_statistical_analysis_method.call(
    cpdb_file_path = cpdb_file_path,                 # mandatory: CellPhoneDB database zip file.
    meta_file_path = meta_file_path,                 # mandatory: tsv file defining barcodes to cell label.
    counts_file_path = counts_file_path,             # mandatory: normalized count matrix.
    counts_data = 'hgnc_symbol',                     # defines the gene annotation in counts matrix.
    iterations = 1000,                               # denotes the number of shufflings performed in the analysis.
    threshold = 0.1,                                 # defines the min % of cells expressing a gene for this to be employed in the analysis.
    threads = 36,                                     # number of threads to use in the analysis.
    debug_seed = 42,                                 # debug randome seed. To disable >=0.
    result_precision = 3,                            # Sets the rounding for the mean values in significan_means.
    pvalue = 0.001,                                   # P-value threshold to employ for significance.
    subsampling = False,                             # To enable subsampling the data (geometri sketching).
    subsampling_log = False,                         # (mandatory) enable subsampling log1p for non log-transformed data inputs.
    subsampling_num_pc = 100,                        # Number of componets to subsample via geometric skectching (dafault: 100).
    subsampling_num_cells = 1000,                    # Number of cells to subsample (integer) (default: 1/3 of the dataset).
    separator = '|',                                 # Sets the string to employ to separate cells in the results dataframes "cellA|CellB".
    debug = False,                                   # Saves all intermediate tables employed during the analysis in pkl format.
    output_path = out_path,                          # Path to save results.
    output_suffix = None                             # Replaces the timestamp in the output files by a user defined string in the  (default: None).
    )

# %% [code]
significant_means.head(3)

# %% [code]
significant_means

# %% [code]
import ktplotspy as kpy

import os
import anndata as ad
import pandas as pd
import ktplotspy as kpy
import matplotlib.pyplot as plt

# %% [code]
kpy.plot_cpdb(
    adata=Ductal_cells,
        cell_type1="aNon-malignant",
        cell_type2="bMalignant",
    means=means,
    pvals=pvalues,
    celltype_key="cnv_status",
        #gene_family="chemokines",

    # custom_gene_family=dict(familyA=genelist),自定义基因家族 
    figsize = (12,12)
    )

# %% [code]
kpy.plot_cpdb_heatmap(
        adata = Ductal_cells,
        pvals = pvalues,
        celltype_key = "cnv_status",
        figsize = (10,6),
        title = "Number of significant interactions",
        symmetrical = False,
    )

# %% [code]
kpy.plot_cpdb(
    adata=adata,
        cell_type1=".",
        cell_type2=".",
    means=means,
    pvals=pvalues,
    max_size=8,
    max_highlight_size=2,
    celltype_key="cnv_status",
    figsize = (28,12),
    title = "interacting interactions!"
    )

# %% [code]
means2

# %% [code]
means2   = means[means['aNon-malignant|bMalignant'] > 0.6]


# %% [code]
#pvalues2 = pvalues[pvalues['aNon-malignant|bMalignant'] > 0.15] 

# %% [code]
figsavePath  =r'/data/work/Sc/Pan/20240709/figures/03'

# %% [code]
p = kpy.plot_cpdb(
    adata=Ductal_cells,
        cell_type1="bMalignant",
        cell_type2="aNon-malignant",
    means=means2,
    pvals=pvalues,
    max_size=8,
    max_highlight_size=2,
    celltype_key="cnv_status",
    figsize = (8,7),
    title = "interacting interactions!"
    )
p.save(f"{figsavePath}/CPDB_05.pdf", format="pdf")


# %% [code]
