# Supplementary material for: Integration of single-cell RNA and bulk RNA sequencing revealed malignant ductal cell heterogeneity and prognosis signatures in pancreatic cancer
Source: Front Immunol. 2025 Jul 1;16:1579184. doi: 10.3389/fimmu.2025.1579184 (PMC12259678; doi:10.3389/fimmu.2025.1579184)
Supplement: Supplementary file 2 [file DataSheet2.zip › Peer Review Only/Script/10-PAC_74.ipynb]

# %% [code]
import scanpy as sc
import matplotlib.pyplot as plt
import harmonypy as hm
import numpy as np
import pandas as pd
import os
from matplotlib.pyplot import rc_context

# %% [code]
sc.settings.verbosity = 3             # verbosity: errors (0), warnings (1), info (2), hints (3)
sc.logging.print_header()
sc.settings.set_figure_params(dpi=300, facecolor='white')

# %% [code]
random_state=2023
path_to_fast="/data/work/Sc/"
path_to_fast_new="/data/work/Sc/Pan/20240228/"

# %% [code]
adata =sc.read_h5ad(path_to_fast_new + 
                         "PDAC_73_per_cell_mDuctal_cells_harmony.h5ad")


# %% [code]
pd.value_counts(adata.obs['cnv_status'])

# %% [code]
sc.pl.umap(adata,
           color=["leiden_01", 'leiden_02', 'leiden_03', 'leiden_04'])

# %% [code]
sc.pl.umap(adata, color='leiden_02', add_outline=True, 
               legend_fontsize=12, legend_fontoutline=2,frameon=False,
               title='clustering of cells',save="/03/p74_mDuctal_cell_cnv.pdf")

# %% [code]
subs = {
    "0":"SAMD12+ mDuctal",
    "1":"RND3+ mDuctal", #  Luminal epithelial cells
    "2":"RPLP1+ mDuctal",
    "3":"MKI67+  mDuctal", #ok
    "4":"VIM+ mDuctal"
     }

# %% [code]
adata.obs['cell_type2']=adata.obs['leiden_02']
x=[subs.get(item,item)  for item in adata.obs['cell_type2']]
adata.obs['cell_type2']=x
pd.value_counts(adata.obs['cell_type2'])

# %% [code]
sc.pl.umap(adata, color='cell_type2', add_outline=True, 
               legend_fontsize=12, legend_fontoutline=2,frameon=False,
               title='clustering of cells',save="/03/p74_mDuctal_cell_cnv.pdf")

# %% [code]
mDuctal_00=adata[adata.obs['leiden_02']=="0", :].copy()#. SAMD12
mDuctal_01=adata[adata.obs['leiden_02']=="1", :].copy()# RND3
mDuctal_02=adata[adata.obs['leiden_02']=="2", :].copy()#. RPLP1
mDuctal_03=adata[adata.obs['leiden_02']=="3", :].copy() # MKI67
mDuctal_04=adata[adata.obs['leiden_02']=="4", :].copy() # VIM


# %% [code]
adata_genes =pd.DataFrame(adata.uns['rank_genes_groups']['names'])
adata_genes

# %% [code]
adata_genes_SAMD12
adata_genes_RND3
adata_genes_RPLP1
adata_genes_MKI67
adata_genes_VIM


# %% [code]
from gseapy import barplot, dotplot
# %matplotlib inline
# %config InlineBackend.figure_format='retina' # mac
%load_ext autoreload
%autoreload 2
import pandas as pd
import gseapy as gp
import matplotlib.pyplot as plt

# %% [code]


# %% [code]


# %% [code]
#GO_Biological_Process_2023
enr_gobp = gp.enrichr(gene_list=adata_genes["0"][0:200],
                 gene_sets=['GO_Biological_Process_2023'],
                  organism='human', # organism argment is ignored because user input a background
                 outdir=None, # don't write to disk
                )
# categorical scatterplot
ax2 = barplot(enr_gobp.results,
              column="Adjusted P-value",
              group='Gene_set', # set group, so you could do a multi-sample/library comparsion
              size=10,
              top_term=5,
              figsize=(6,5),
              color=['darkblue'] # set colors for group
              #color = {'KEGG_2021_Human': 'salmon', 'MSigDB_Hallmark_2020':'darkblue'}
             )
plt.savefig('/data/work/Sc/Pan/20240709/figures/03/Go/P74_mDuctal_O_SAMD12.pdf')

# %% [code]
#GO_Biological_Process_2023
enr_gobp = gp.enrichr(gene_list=adata_genes["1"][0:200],
                 gene_sets=['GO_Biological_Process_2023'],
                  organism='human', # organism argment is ignored because user input a background
                 outdir=None, # don't write to disk
                )
# categorical scatterplot
ax2 = barplot(enr_gobp.results,
              column="Adjusted P-value",
              group='Gene_set', # set group, so you could do a multi-sample/library comparsion
              size=10,
              top_term=5,
              figsize=(6,5),
              color=['darkblue'] # set colors for group
              #color = {'KEGG_2021_Human': 'salmon', 'MSigDB_Hallmark_2020':'darkblue'}
             )
plt.savefig('/data/work/Sc/Pan/20240709/figures/03/Go/P74_mDuctal_1_RND3.pdf')

# %% [code]
#GO_Biological_Process_2023
enr_gobp = gp.enrichr(gene_list=adata_genes["2"][0:200],
                 gene_sets=['GO_Biological_Process_2023'],
                  organism='human', # organism argment is ignored because user input a background
                 outdir=None, # don't write to disk
                )
# categorical scatterplot
ax2 = barplot(enr_gobp.results,
              column="Adjusted P-value",
              group='Gene_set', # set group, so you could do a multi-sample/library comparsion
              size=10,
              top_term=5,
              figsize=(6,5),
              color=['darkblue'] # set colors for group
              #color = {'KEGG_2021_Human': 'salmon', 'MSigDB_Hallmark_2020':'darkblue'}
             )
plt.savefig('/data/work/Sc/Pan/20240709/figures/03/Go/P74_mDuctal_2_RPLP1.pdf')

# %% [code]
#GO_Biological_Process_2023
enr_gobp = gp.enrichr(gene_list=adata_genes["3"][0:200],
                 gene_sets=['GO_Biological_Process_2023'],
                  organism='human', # organism argment is ignored because user input a background
                 outdir=None, # don't write to disk
                )
# categorical scatterplot
ax2 = barplot(enr_gobp.results,
              column="Adjusted P-value",
              group='Gene_set', # set group, so you could do a multi-sample/library comparsion
              size=10,
              top_term=5,
              figsize=(6,5),
              color=['darkblue'] # set colors for group
              #color = {'KEGG_2021_Human': 'salmon', 'MSigDB_Hallmark_2020':'darkblue'}
             )
plt.savefig('/data/work/Sc/Pan/20240709/figures/03/Go/P74_mDuctal_3_MKI67.pdf')

# %% [code]
#GO_Biological_Process_2023
enr_gobp = gp.enrichr(gene_list=adata_genes["4"][0:200],
                 gene_sets=['GO_Biological_Process_2023'],
                  organism='human', # organism argment is ignored because user input a background
                 outdir=None, # don't write to disk
                )
# categorical scatterplot
ax2 = barplot(enr_gobp.results,
              column="Adjusted P-value",
              group='Gene_set', # set group, so you could do a multi-sample/library comparsion
              size=10,
              top_term=5,
              figsize=(6,5),
              color=['darkblue'] # set colors for group
              #color = {'KEGG_2021_Human': 'salmon', 'MSigDB_Hallmark_2020':'darkblue'}
             )
plt.savefig('/data/work/Sc/Pan/20240709/figures/03/Go/P74_mDuctal_4_VIM.pdf')


# %% [code]


# %% [code]
####进行不同location的分析
####条形图的绘制
# 使用groupby和value_counts结合统计
stage_distribution = adata.obs.groupby('cell_type2')['Location'].value_counts().unstack(fill_value=0)
print(stage_distribution)
stage_distribution_percentage = stage_distribution.div(stage_distribution.sum(axis=1), axis=0) * 100
print(stage_distribution_percentage)
import matplotlib.pyplot as plt
import seaborn as sns

# 设置颜色
#colors = sns.color_palette("Set1", n_colors=stage_distribution_percentage.shape[1])
colors = sns.color_palette("pastel", n_colors=stage_distribution_percentage.shape[1])

# 绘制叠加柱状图
ax = stage_distribution_percentage.plot(kind='bar', stacked=True, figsize=(7, 7))#, color=colors)

# 标题和标签
plt.title('Percentage Distribution of Cells across Location')
plt.ylabel('Percentage(%)')
plt.xlabel('')
plt.legend(title='', loc='upper left', bbox_to_anchor=(1,0.3))
plt.xticks(rotation=45)  # 修改这里
plt.tight_layout()
# 设置仅显示x和y轴的线并移除背景网格线
ax.spines['top'].set_visible(False)
ax.spines['right'].set_visible(False)
ax.spines['bottom'].set_linewidth(2)
ax.spines['left'].set_linewidth(2)
ax.grid(False) # 不显示网格线
plt.savefig('/data/work/Sc/Pan/20240709/figures/03/p74_Location_mductal.pdf')
# 加粗边框
for spine in ax.spines.values():
    spine.set_linewidth(2)
# 显示图形
plt.show()

# %% [code]
####进行不同Sex的分析
####条形图的绘制
# 使用groupby和value_counts结合统计
stage_distribution = adata.obs.groupby('cell_type2')['Sex'].value_counts().unstack(fill_value=0)
print(stage_distribution)
stage_distribution_percentage = stage_distribution.div(stage_distribution.sum(axis=1), axis=0) * 100
print(stage_distribution_percentage)
import matplotlib.pyplot as plt
import seaborn as sns

# 设置颜色
#colors = sns.color_palette("Set1", n_colors=stage_distribution_percentage.shape[1])
colors = sns.color_palette("pastel", n_colors=stage_distribution_percentage.shape[1])

# 绘制叠加柱状图
ax = stage_distribution_percentage.plot(kind='bar', stacked=True, figsize=(7, 7))#, color=colors)

# 标题和标签
plt.title('Percentage Distribution of Cells across Location')
plt.ylabel('Percentage(%)')
plt.xlabel('')
plt.legend(title='', loc='upper left', bbox_to_anchor=(1,0.3))
plt.xticks(rotation=45)  # 修改这里
plt.tight_layout()
# 设置仅显示x和y轴的线并移除背景网格线
ax.spines['top'].set_visible(False)
ax.spines['right'].set_visible(False)
ax.spines['bottom'].set_linewidth(2)
ax.spines['left'].set_linewidth(2)
ax.grid(False) # 不显示网格线
plt.savefig('/data/work/Sc/Pan/20240709/figures/03/p74_Sex_mductal.pdf')
# 加粗边框
for spine in ax.spines.values():
    spine.set_linewidth(2)
# 显示图形
plt.show()

# %% [code]
####进行不同treat的分析
####条形图的绘制
# 使用groupby和value_counts结合统计
stage_distribution = adata.obs.groupby('cell_type2')['Treat method'].value_counts().unstack(fill_value=0)
print(stage_distribution)
stage_distribution_percentage = stage_distribution.div(stage_distribution.sum(axis=1), axis=0) * 100
print(stage_distribution_percentage)
import matplotlib.pyplot as plt
import seaborn as sns

# 设置颜色
#colors = sns.color_palette("Set1", n_colors=stage_distribution_percentage.shape[1])
colors = sns.color_palette("pastel", n_colors=stage_distribution_percentage.shape[1])

# 绘制叠加柱状图
ax = stage_distribution_percentage.plot(kind='bar', stacked=True, figsize=(7, 7))#, color=colors)

# 标题和标签
plt.title('')
plt.ylabel('Percentage(%)')
plt.xlabel('')
plt.legend(title='', loc='upper left', bbox_to_anchor=(1,0.3))
plt.xticks(rotation=45)  # 修改这里
plt.tight_layout()
# 设置仅显示x和y轴的线并移除背景网格线
ax.spines['top'].set_visible(False)
ax.spines['right'].set_visible(False)
ax.spines['bottom'].set_linewidth(2)
ax.spines['left'].set_linewidth(2)
ax.grid(False) # 不显示网格线
plt.savefig('/data/work/Sc/Pan/20240709/figures/03/p74_treat_mductal.pdf')
# 加粗边框
for spine in ax.spines.values():
    spine.set_linewidth(2)
# 显示图形
plt.show()

# %% [code]
####进行不同Sex的分析
####条形图的绘制
# 使用groupby和value_counts结合统计
stage_distribution = adata.obs.groupby('cell_type2')['Stage'].value_counts().unstack(fill_value=0)
print(stage_distribution)
stage_distribution_percentage = stage_distribution.div(stage_distribution.sum(axis=1), axis=0) * 100
print(stage_distribution_percentage)
import matplotlib.pyplot as plt
import seaborn as sns

# 设置颜色
#colors = sns.color_palette("Set1", n_colors=stage_distribution_percentage.shape[1])
colors = sns.color_palette("pastel", n_colors=stage_distribution_percentage.shape[1])

# 绘制叠加柱状图
ax = stage_distribution_percentage.plot(kind='bar', stacked=True, figsize=(7, 7))#, color=colors)

# 标题和标签
plt.title('')
plt.ylabel('Percentage(%)')
plt.xlabel('')
plt.legend(title='', loc='upper left', bbox_to_anchor=(1,0.3))
plt.xticks(rotation=45)  # 修改这里
plt.tight_layout()
# 设置仅显示x和y轴的线并移除背景网格线
ax.spines['top'].set_visible(False)
ax.spines['right'].set_visible(False)
ax.spines['bottom'].set_linewidth(2)
ax.spines['left'].set_linewidth(2)
ax.grid(False) # 不显示网格线
plt.savefig('/data/work/Sc/Pan/20240709/figures/03/p74_starge_mductal.pdf')
# 加粗边框
for spine in ax.spines.values():
    spine.set_linewidth(2)
# 显示图形
plt.show()

# %% [code]
####进行不同Sex的分析
####条形图的绘制
# 使用groupby和value_counts结合统计
stage_distribution = adata.obs.groupby('cell_type2')['Tissue'].value_counts().unstack(fill_value=0)
print(stage_distribution)
stage_distribution_percentage = stage_distribution.div(stage_distribution.sum(axis=1), axis=0) * 100
print(stage_distribution_percentage)
import matplotlib.pyplot as plt
import seaborn as sns

# 设置颜色
#colors = sns.color_palette("Set1", n_colors=stage_distribution_percentage.shape[1])
colors = sns.color_palette("pastel", n_colors=stage_distribution_percentage.shape[1])

# 绘制叠加柱状图
ax = stage_distribution_percentage.plot(kind='bar', stacked=True, figsize=(7, 7))#, color=colors)

# 标题和标签
plt.title('')
plt.ylabel('Percentage(%)')
plt.xlabel('')
plt.legend(title='', loc='upper left', bbox_to_anchor=(1,0.3))
plt.xticks(rotation=45)  # 修改这里
plt.tight_layout()
# 设置仅显示x和y轴的线并移除背景网格线
ax.spines['top'].set_visible(False)
ax.spines['right'].set_visible(False)
ax.spines['bottom'].set_linewidth(2)
ax.spines['left'].set_linewidth(2)
ax.grid(False) # 不显示网格线
plt.savefig('/data/work/Sc/Pan/20240709/figures/03/p74_Tissue_mductal.pdf')
# 加粗边框
for spine in ax.spines.values():
    spine.set_linewidth(2)
# 显示图形
plt.show()

# %% [code]


# %% [code]
#  选择sam继续做。

# %% [code]
#mDuctal_00=adata[adata.obs['leiden_02']=="0", :].copy()#. SAMD12
#mDuctal_01=adata[adata.obs['leiden_02']=="1", :].copy()# RND3
#mDuctal_02=adata[adata.obs['leiden_02']=="2", :].copy()#. RPLP1
#mDuctal_03=adata[adata.obs['leiden_02']=="3", :].copy() # MKI67
#mDuctal_04=adata[adata.obs['leiden_02']=="4", :].copy() # VIM


# %% [code]
mDuctal_00

# %% [code]
mDuctal_00.write('/data/work/Sc/Pan/20240709/mDuctal_00_SAND12.h5ad')

# %% [code]
adata.write('/data/work/Sc/Pan/20240709/PDAC_73_per_cell_mDuctal_cells_harmony_02.h5ad')

# %% [code]
Fibroblast_harmony= sc.read_h5ad("/data/work/Sc/Pan/20240228/PDAC_74_per_cell_Fibroblast细胞.h5ad")


# %% [code]
Fibroblast_harmony.obs.columns

# %% [code]
Fibroblast_harmony.obs['cell_type_4']=Fibroblast_harmony.obs['leiden_01']
subs = {
    "0":"myCAF",
    "1":"iCAF", # 
    "2":"myCAF",
    "3":"iCAF", #？Acinar
    "4":"apCAF",#进一步确认
    "5":"apCAF",
    "6":"iCAF", # 
    "7":"myCAF"
     }

# %% [code]
#rev_subs = { v:k for k,v in subs.items()}
x=[subs.get(item,item)  for item in Fibroblast_harmony.obs['cell_type_4']]
Fibroblast_harmony.obs['cell_type_4']=x

# %% [code]
Fibroblast_harmony.obs

# %% [code]
adata_combined = adata.concatenate(Fibroblast_harmony)


# %% [code]
adata_combined.obs

# %% [code]
adata_combined.obs.columns

# %% [code]


# %% [code]


# %% [code]
# 统一列名，将 cell_type_4 和 cell_type2 合并到一个新的列 cell_type3
if 'cell_type_4' in adata_combined.obs.columns and 'cell_type2' in adata_combined.obs.columns:
    adata_combined.obs['cell_type3'] = adata_combined.obs['cell_type_4'].combine_first(adata_combined.obs['cell_type2'])
elif 'cell_type_4' in adata_combined.obs.columns:
    adata_combined.obs['cell_type3'] = adata_combined.obs['cell_type_4']
elif 'cell_type2' in adata_combined.obs.columns:
    adata_combined.obs['cell_type3'] = adata_combined.obs['cell_type2']

# %% [code]
adata_combined.obs["cell_type3"]

# %% [code]


# %% [code]
# 计算每个样本中不同细胞类型的数量
# 假设 'sample_id' 列已经存在并标识每个样本
cell_counts = adata_combined.obs.groupby(['sample', 'cell_type3']).size().unstack(fill_value=0)

# %% [code]
cell_counts

# %% [code]
# 计算相关性矩阵
correlation_matrix = cell_counts.corr()
print(correlation_matrix)

# %% [code]
# 可视化相关性矩阵
plt.figure(figsize=(12, 10))
sns.heatmap(correlation_matrix, annot=True, cmap='coolwarm', fmt='.2f')
plt.title('Correlation Matrix of Different Cell Types')
plt.show()

# %% [code]


# %% [code]
