# Supplementary material for: Integration of single-cell RNA and bulk RNA sequencing revealed malignant ductal cell heterogeneity and prognosis signatures in pancreatic cancer
Source: Front Immunol. 2025 Jul 1;16:1579184. doi: 10.3389/fimmu.2025.1579184 (PMC12259678; doi:10.3389/fimmu.2025.1579184)
Supplement: Supplementary file 2 [file DataSheet2.zip › Peer Review Only/Script/Usage_2.tsv]

Usage_2
MIR205HG
TNC
THBS1
EREG
LYPD3
PLXNA1
S100A2
KLK5
CDC42EP3
NOX5
PEG10
LARP6
KRT81
CD163L1
LINC02657
SNCG
PCSK1N
IFITM10
PLAU
DCBLD2
SRGN
FN1
FAM20C
AXL
C20orf197
CPED1
FYB1
COL7A1
C16orf54
TGM2
LOXL1
AC008105.3
LAPTM5
AMIGO2
APOBEC3G
CCDC69
ADAM23
ARL4C
ORAI2
EPHB6
LTBP2
PLPP4
CAMK2B
AC092821.3
AIM2
LCP1
NET1
ARHGAP23
SULF2
TRBC2
NRP1
RBM17
CST6
CXCL14
INHBA
A2ML1
COL8A1
LRRC8A
PHLDA1
MIR100HG
NES
AKR1B1
MICALL2
CAV1
BCAT1
TIMP3
FBH1
CCDC9B
PMAIP1
CD109
AC005162.3
LINC02678
KRT80
AREG
PRNP
AC010168.2
NR2F1
RHOBTB3
LTBP3
MILR1
FMNL1
SSPN
FAM3C
CLIC3
MICALL1
G2E3
KRT86
S100A4
FAM210B
FLNA
SLC37A2
CPVL
NR2F1-AS1
AC016745.2
TMEM40
CALML5
MIA
SLC7A5
IMPDH1
CDH19
TMX4
MMP2
CASP2
PURB
BHLHE41
DUXAP8
HMGA2
PMEPA1
CYTOR
PLAT
EFCAB1
FOXC1
CHST6
LINC00460
ENC1
ZNF853
LIMK1
DUSP6
CHD4
BICD2
RASA1
PALM2-AKAP2
CELSR2
SLC20A1
MUC16
MTURN
PDLIM4
PROM2
GDI2
NT5E
DHTKD1
SERPINE2
ZMIZ2
COL8A2
TMEM139
OLFML2A
ANXA1
FAM217B
FSCN1
LPCAT2
EIF2AK4
ALOX5AP
CMTM3
ADIRF
UNC5B
LGALS1
CDC25B
AC037198.1
BAZ1B
HDGFL3
CLEC2D
PODXL
WDR54
CD14
C6orf15
CYSRT1
NKILA
NFE2L3
JAG1
ABCA2
F2R
RIPPLY3
MLLT11
SERPINE1
TMPRSS11E
GATAD1
GPR153
BLVRA
ADAM19
NOM1
CTSV
CTSL
SH3TC2-DT
MGP
RASGRF1
SLC2A4RG
ZNF106
ANLN
MIR222HG
SLC9A7
SLFN13
PPM1K
SRPX2
IRAK1
GNAI2
C7orf50
NRP2
AC016831.1
ENDOG
APOBEC3C
PRR16
NASP
TSPAN18
CNN3
KLK6
KRT17
SLC31A2
FOSB
CATSPER1
SYTL1
