# Supplementary material for: Integration of single-cell RNA and bulk RNA sequencing revealed malignant ductal cell heterogeneity and prognosis signatures in pancreatic cancer
Source: Front Immunol. 2025 Jul 1;16:1579184. doi: 10.3389/fimmu.2025.1579184 (PMC12259678; doi:10.3389/fimmu.2025.1579184)
Supplement: Supplementary file 2 [file DataSheet2.zip › Peer Review Only/Script/12-PAC_74_MKI67..ipynb]

# %% [code]
import numpy as np
import pandas as pd
import scanpy as sc
import anndata
import matplotlib.pyplot as plt
plt.rcParams['figure.figsize']=(8,8) #rescale figures
sc.settings.verbosity = 3

# %% [code]
!which R


# %% [code]
import os
os.environ['R_HOME'] = '/home/dhy/anaconda3/envs/velocyto/lib/R'


# %% [code]
#!$R_HOME

# %% [code]
import anndata2ri
import rpy2.rinterface_lib.callbacks
import logging

# %% [code]
# Ignore R warning messages
#Note: this can be commented out to get more verbose R output
rpy2.rinterface_lib.callbacks.logger.setLevel(logging.ERROR)

# %% [code]
anndata2ri.activate()


# %% [code]
%load_ext rpy2.ipython


# %% [code]
%%R
library(miloR)
library(igraph)
library(dplyr)

# %% [code]
%%R
sessionInfo()

# %% [code]
import pandas as pd
import scanpy as sc
import matplotlib.pyplot as plt

sc.settings.set_figure_params(figsize=(5, 5))

#
random_state=2023
path_to_fast="/data/work/Sc/Pan/20240709/"

# %% [code]
ad =sc.read_h5ad( "/data/work/Sc/Pan/20240228/PDAC_73_per_cell_mDuctal_cells_harmony.h5ad")
#ad
#

# %% [code]
#adata_filtered = adata[adata.obs['Location'].isin(['Head', 'Tail']), :].copy()
adata = ad[(ad.obs['Location'] == 'Head') | (ad.obs['Location'] == 'Liver'), :].copy()

# %% [code]
adata

# %% [code]


# %% [code]
adata_no_knn = adata.copy()
adata_no_knn.obsp = None
adata_no_knn.uns.pop("neighbors")
adata_no_knn

# %% [code]
print(adata_no_knn.layers.keys())


# %% [code]
for layer_name in adata_no_knn.layers.keys():
    print(f"{layer_name}: {adata_no_knn.layers[layer_name].dtype}")


# %% [code]
from pandas.api.types import is_categorical_dtype


# %% [code]
%%R -i adata_no_knn
adata_no_knn

# %% [code]
adata_no_knn


# %% [code]
%%R 
milo <- Milo(adata_no_knn)
milo

# %% [code]
## Save the binary connectivity matrix
knn_adjacency = adata.obsp["connectivities"]

# %% [code]
%%R -i knn_adjacency

milo_graph <- buildFromAdjacency(knn_adjacency, k=20, is.binary=TRUE)
graph(milo) <- miloR::graph(milo_graph)

# %% [code]
%%R 
milo <- buildGraph(milo, k=20, d=30)

# %% [code]
design_df = adata.obs[["sample","Stage", "Location","Sex"]]
design_df.drop_duplicates(inplace=True)
design_df.index = design_df['sample']
design_df

# %% [code]
%%R -i design_df -o DA_results
## Define neighbourhoods
milo <- makeNhoods(milo, prop = 0.1, k = 20, d=30, refined = TRUE)

## Count cells in neighbourhoods
milo <- countCells(milo, meta.data = data.frame(colData(milo)), sample="sample")

## Calculate distances between cells in neighbourhoods
## for spatial FDR correction
milo <- calcNhoodDistance(milo, d=30)

## Test for differential abundance
DA_results <- testNhoods(milo, design = ~ Location , design.df = design_df)

# %% [code]
DA_results


# %% [code]
plt.plot(DA_results.logFC, -np.log10(DA_results.SpatialFDR), '.');
plt.xlabel("log-Fold Change");
plt.ylabel("- log10(Spatial FDR)")

# %% [code]
%%R
DA_test <- function(milo_obj, samples_col, condition, contrast, annotation_col, plot = FALSE){
  
  require(miloR)
  
  message("::> Creating Design Matrix")
  traj_design <- data.frame(colData(milo_obj))[,c(samples_col, condition)] %>%
    `colnames<-`(c("Sample","Condition"))
  traj_design <- distinct(traj_design) %>% `row.names<-`(.$Sample)
  # the syntax is <VariableName><ConditionLevel> - <VariableName><ControlLevel>
  contrast_mtx <- paste0("Condition",contrast[1]," - Condition", contrast[2])
  
  message("::> Testing Nhoods")
  da_results <- testNhoods(milo_obj, design = ~ 0 + Condition, design.df = traj_design,
                           model.contrasts = contrast_mtx, fdr.weighting = "graph-overlap")
  
  message("::> Annotating Nhoods")
  da_results <- annotateNhoods(milo_obj, da_results, coldata_col = annotation_col)
  
  
  if(plot){
    milo_obj <- buildNhoodGraph(milo_obj)
    plotNhoodGraphDA(milo_obj, da_results, alpha=0.05) + 
      ggtitle(paste0("Differential Abudnance - ", contrast[1], " vs. ", contrast[2])) &
    plotDAbeeswarm(da_results, group.by = annotation_col, alpha = 0.05) + 
      ggtitle(paste0("Differential Abudnance - ", contrast[1], " vs. ", contrast[2]))}

  return(da_results)
}

# %% [code]


# %% [code]
%%R
milo <- buildNhoodGraph(milo)

# %% [code]
%%R -w 1000 -h 800
plotNhoodGraphDA(milo, DA_results, alpha=0.05)

# %% [code]
%%R -o nhood_graph
## Save the adjacency matrix of the nhood graph
nhood_graph = as_adjacency_matrix(nhoodGraph(milo), attr="weight")

# %% [code]
%%R -o nh_umap_df
## Save the positions in UMAP of nhood indices
nh_umap_df = reducedDim(milo, "UMAP")[unlist(nhoodIndex(milo)),]

# %% [code]
nhood_adata = anndata.AnnData(obs = DA_results)


# %% [code]
## Add graph
nhood_graph_conn = nhood_graph.copy()
nhood_graph_conn[nhood_graph_conn > 1] = 1 

nhood_adata.uns["neighbors"] = {}
nhood_adata.obsp['distances'] = nhood_graph
nhood_adata.uns['neighbors']["distances"] = nhood_graph
nhood_adata.obsp['connectivities'] = nhood_graph_conn
nhood_adata.uns['neighbors']["connectivities"] = nhood_graph_conn

# %% [code]
## Add umap positions
nhood_adata.obsm["X_umap"] = nh_umap_df

# %% [code]
sc.pl.umap(adata, color="Location", vmax=10, vmin=-10)
sc.pl.umap(nhood_adata, color="logFC", cmap='RdBu', vmax=10, vmin=-10)

# %% [code]
%%R 
milo

# %% [code]
sc.pl.umap(adata, color='Location', add_outline=True, 
               legend_fontsize=12, legend_fontoutline=2,frameon=False,
               title='clustering of cells')

# %% [code]
%%R
library(dplyr)
library(ggplot2) 

# %% [code]
pd.value_counts(adata.obs['Location'])

# %% [code]
design_df

# %% [code]
%%R  -i design_df -o da_results
da_results <- DA_test(milo_obj = milo, samples_col = "sample", condition = "Location", contrast = c("Liver","Head"),annotation_col = "leiden_02", plot = TRUE)

# %% [code]
%%R
plotDAbeeswarm(da_results, group.by = "leiden_02", alpha = 0.1) +
  ggtitle("Differential Abundance - K60")

# %% [code]


# %% [code]


# %% [code]
