# Supplementary material for: Integration of single-cell RNA and bulk RNA sequencing revealed malignant ductal cell heterogeneity and prognosis signatures in pancreatic cancer
Source: Front Immunol. 2025 Jul 1;16:1579184. doi: 10.3389/fimmu.2025.1579184 (PMC12259678; doi:10.3389/fimmu.2025.1579184)
Supplement: Supplementary file 2 [file DataSheet2.zip › Peer Review Only/Script/tcga.Usage.200_risk_module.txt]

time	status	riskscore	risk
TCGA-HZ-8002-01A-11R-2204-07	0.8	0	0.788681382856421	Low
TCGA-HZ-8519-01A-11R-2404-07	0.1	0	0.319491310240128	Low
TCGA-FB-AAPY-01A-11R-A41B-07	35.3	1	0.254163713709939	Low
TCGA-IB-A7LX-01A-12R-A36G-07	8.33333333333333	1	2.17296637099593	High
TCGA-XN-A8T5-01A-12R-A36G-07	24	0	0.410249383920038	Low
TCGA-3A-A9IX-01A-11R-A41B-07	30.0333333333333	0	0.334568167966843	Low
TCGA-3A-A9IB-01A-21R-A39D-07	7.46666666666667	1	1.1287544372929	High
TCGA-IB-7646-01A-11R-2156-07	4.83333333333333	1	2.31177159501693	High
TCGA-2J-AAB4-01A-12R-A41B-07	24.3	0	0.536480391778106	Low
TCGA-3A-A9IH-01A-12R-A39D-07	29.1333333333333	0	0.845690205853624	Low
TCGA-IB-7890-01A-12R-2204-07	19.9333333333333	1	2.04987984296467	High
TCGA-IB-AAUO-01A-12R-A38C-07	7.96666666666667	1	1.35177893674871	High
TCGA-HZ-A77O-01A-11R-A33R-07	0.366666666666667	0	0.746928550309873	Low
TCGA-FB-AAPQ-01A-11R-A41B-07	37.6666666666667	1	0.522717220826733	Low
TCGA-FB-AAPS-01A-12R-A39D-07	7.6	0	0.453417835291428	Low
TCGA-IB-A7M4-01A-11R-A36G-07	6.03333333333333	0	1.1436903312498	High
TCGA-IB-8126-01A-11R-2404-07	0.566666666666667	0	0.12035833158331	Low
TCGA-HZ-8636-01A-21R-2404-07	0.166666666666667	0	0.961436526394745	High
TCGA-IB-AAUS-01A-12R-A38C-07	5.96666666666667	0	0.421275282064616	Low
TCGA-3E-AAAZ-01A-11R-A38C-07	72.7333333333333	1	0.447876995298118	Low
TCGA-HZ-8001-01A-11R-2204-07	0.633333333333333	0	0.892376493439109	High
TCGA-S4-A8RO-01A-12R-A37L-07	6.56666666666667	0	1.49671069382293	High
TCGA-IB-7889-01A-11R-2156-07	16.0333333333333	1	1.08377665298318	High
TCGA-FB-A4P6-01A-12R-A26U-07	0.233333333333333	0	0.409112337519612	Low
TCGA-2L-AAQE-01A-11R-A39D-07	22.8	1	1.01944445683926	High
TCGA-IB-A5SO-01A-11R-A32O-07	10.9666666666667	0	0.543175609030073	Low
TCGA-FB-AAPU-01A-31R-A41B-07	12.7	1	0.47963009045772	Low
TCGA-IB-7886-01A-11R-2156-07	4.1	1	1.93943855708903	High
TCGA-2J-AABR-01A-11R-A41B-07	10.9	0	0.724060419456917	Low
TCGA-XD-AAUL-01A-21R-A39D-07	6.26666666666667	0	0.738145506161885	Low
TCGA-F2-A8YN-01A-11R-A37L-07	5.56666666666667	0	0.622247063437718	Low
TCGA-2J-AABE-01A-12R-A41B-07	22.1	0	0.301887854382146	Low
TCGA-2J-AAB8-01A-12R-A41B-07	2.66666666666667	0	0.676322424585	Low
TCGA-US-A774-01A-21R-A32O-07	23.1666666666667	1	0.438241583532008	Low
TCGA-2J-AABK-01A-31R-A41B-07	16.1333333333333	0	0.3641140561441	Low
TCGA-FB-A5VM-01A-11R-A32O-07	2.5	0	2.15374398397561	High
TCGA-3A-A9I7-01A-21R-A38C-07	23.9333333333333	0	0.657239802091398	Low
TCGA-IB-8127-01A-11R-2404-07	6.46666666666667	0	1.24916959691411	High
TCGA-IB-AAUU-01A-11R-A37L-07	5.1	0	0.719117113761154	Low
TCGA-IB-7651-01A-11R-2156-07	20.1	1	0.718445364370972	Low
TCGA-S4-A8RP-01A-11R-A36G-07	23.4	1	0.347879715348399	Low
TCGA-HZ-A4BH-01A-11R-A26U-07	6.46666666666667	0	0.637263350630632	Low
TCGA-HV-AA8X-01A-11R-A39D-07	17.7333333333333	1	0.620100656157136	Low
TCGA-2J-AABV-01A-12R-A41B-07	21.7333333333333	1	0.0413701863712142	Low
TCGA-2J-AABO-01A-21R-A41B-07	11.5	0	0.671680441753027	Low
TCGA-US-A77E-01A-11R-A32O-07	14.3333333333333	1	0.812468495651474	Low
TCGA-2J-AAB9-01A-11R-A41B-07	20.9	1	0.848704133149911	Low
TCGA-FB-AAQ1-01A-12R-A41B-07	4.1	1	1.3805665752571	High
TCGA-LB-A9Q5-01A-11R-A39D-07	5.16666666666667	0	0.238255392379166	Low
TCGA-IB-A5SQ-01A-11R-A32O-07	7.3	1	2.00679515501482	High
TCGA-2J-AABA-01A-21R-A41B-07	20.2333333333333	1	1.16238778778855	High
TCGA-F2-A44G-01A-11R-A26U-07	5.1	0	0.756106621195826	Low
TCGA-IB-AAUT-01A-11R-A37L-07	6.26666666666667	0	0.314507998406842	Low
TCGA-H6-A45N-01A-11R-A26U-07	7.76666666666667	0	0.569054495734429	Low
TCGA-LB-A7SX-01A-11R-A33R-07	4.23333333333333	0	0.593681562705391	Low
TCGA-2L-AAQA-01A-21R-A38C-07	4.76666666666667	1	0.868863314955991	High
TCGA-Z5-AAPL-01A-12R-A41B-07	0.7	0	0.403662176074977	Low
TCGA-US-A779-01A-11R-A32O-07	17.0333333333333	1	0.208813724351263	Low
TCGA-2J-AABT-01A-11R-A41B-07	10.6333333333333	0	0.320181600380968	Low
TCGA-XD-AAUH-01A-42R-A41B-07	5.46666666666667	0	0.320196813928709	Low
TCGA-HZ-A4BK-01A-11R-A26U-07	1.53333333333333	0	0.749441423484966	Low
TCGA-IB-AAUR-01A-21R-A38C-07	4.26666666666667	0	0.355381442067588	Low
TCGA-F2-A7TX-01A-33R-A38C-07	3.16666666666667	1	2.05125281103885	High
TCGA-HZ-7925-01A-11R-2156-07	12.0333333333333	0	0.6848047703405	Low
TCGA-3A-A9IC-01A-11R-A38C-07	24.6	1	0.745494911157374	Low
TCGA-FB-A545-01A-11R-A26U-07	0.0333333333333333	0	3.20992955982539	High
TCGA-XD-AAUI-01A-42R-A41B-07	6.73333333333333	0	0.862511516327039	Low
TCGA-2J-AAB6-01A-11R-A41B-07	9.76666666666667	1	3.48519428773489	High
TCGA-IB-AAUQ-01A-22R-A41I-07	6.1	1	1.36679704557609	High
TCGA-HZ-A77Q-01A-11R-A36G-07	1.1	0	0.4782893252513	Low
TCGA-IB-7891-01A-11R-2204-07	16.2666666666667	0	0.357802717393284	Low
TCGA-3A-A9IU-01A-11R-A39D-07	15.2666666666667	1	2.26578721408439	High
TCGA-2L-AAQI-01A-12R-A39D-07	3.43333333333333	1	2.42897431465297	High
TCGA-3A-A9J0-01A-11R-A41B-07	12.5666666666667	0	0.721154666530023	Low
TCGA-HV-A5A3-01A-11R-A26U-07	4.26666666666667	1	0.614092527676001	Low
TCGA-HZ-7926-01A-11R-2156-07	0.266666666666667	0	1.78651997715755	High
TCGA-IB-7645-01A-22R-2204-07	50.0666666666667	1	0.540119697651382	Low
TCGA-IB-AAUN-01A-12R-A38C-07	4.8	1	1.70748254382982	High
TCGA-IB-AAUM-01A-11R-A37L-07	0.266666666666667	0	0.0875835387406099	Low
TCGA-IB-7885-01A-11R-2156-07	28.3666666666667	0	1.06935338948732	High
TCGA-HZ-A49G-01A-11R-A26U-07	0.766666666666667	0	0.358202263941274	Low
TCGA-XN-A8T3-01A-11R-A36G-07	31.7	0	0.764040803578065	Low
TCGA-FB-AAQ6-01A-11R-A41B-07	8.13333333333333	1	0.387292088732033	Low
TCGA-IB-7647-01A-11R-2156-07	22.2	1	1.08810909925937	High
TCGA-FB-A4P5-01A-11R-A26U-07	0.133333333333333	0	0.366203682473655	Low
TCGA-RB-AA9M-01A-11R-A39D-07	1.4	0	0.734613716828725	Low
TCGA-HZ-8005-01A-11R-2204-07	4	1	2.91193097255169	High
TCGA-F2-6879-01A-11R-2156-07	11.1333333333333	1	1.31374708129526	High
TCGA-XD-AAUG-01A-61R-A41B-07	5.36666666666667	0	0.263719139474154	Low
TCGA-HZ-8315-01A-11R-2404-07	0.933333333333333	0	0.63266030997654	Low
TCGA-HV-A5A5-01A-11R-A26U-07	9.63333333333333	0	0.316458363854361	Low
TCGA-IB-7887-01A-11R-2156-07	3.66666666666667	1	0.517396088188468	Low
TCGA-IB-A6UF-01A-23R-A33R-07	8.26666666666667	0	0.924212018304732	High
TCGA-HZ-A49H-01A-11R-A26U-07	0.966666666666667	0	0.236354207284605	Low
TCGA-S4-A8RM-01A-11R-A37L-07	13.2333333333333	0	1.03885977074933	High
TCGA-HV-AA8V-01A-11R-A41B-07	30.3333333333333	0	0.693152861121072	Low
TCGA-IB-A5SP-01A-11R-A32O-07	10	0	0.489265482471988	Low
TCGA-OE-A75W-01A-12R-A32O-07	3.66666666666667	0	0.454085894048098	Low
TCGA-IB-7888-01A-11R-2156-07	44.4	1	0.319071447428521	Low
TCGA-LB-A8F3-01A-11R-A36G-07	1.16666666666667	0	0.517940060245732	Low
TCGA-HZ-A9TJ-01A-11R-A41I-07	20.1	0	0.567417596886271	Low
TCGA-2J-AABU-01A-11R-A41B-07	9.23333333333333	1	2.04514008259194	High
TCGA-IB-7644-01A-11R-2156-07	11.5666666666667	0	0.709838796978965	Low
TCGA-Q3-AA2A-01A-11R-A37L-07	3.13333333333333	0	0.395420744330219	Low
TCGA-IB-A5ST-01A-11R-A32O-07	0.266666666666667	0	0.466685944634237	Low
TCGA-2J-AAB1-01A-11R-A41B-07	2.2	1	0.838928835597166	Low
TCGA-HZ-7922-01A-11R-2156-07	0.133333333333333	0	0.799528809785316	Low
TCGA-Q3-A5QY-01A-12R-A32O-07	3.5	0	0.255516090687919	Low
TCGA-HV-A5A6-01A-11R-A26U-07	65.1	0	1.43490748923424	High
TCGA-HZ-8003-01A-21R-2204-07	0.7	0	0.237002527270047	Low
TCGA-IB-7649-01A-11R-2156-07	15.5666666666667	1	0.409030064052055	Low
TCGA-HV-A7OL-01A-11R-A33R-07	8.4	0	0.48263404047709	Low
TCGA-IB-7652-01A-11R-2156-07	15.8666666666667	0	1.15368744449663	High
TCGA-US-A77G-01A-11R-A32O-07	0.4	1	0.525457233365089	Low
TCGA-3E-AAAY-01A-11R-A38C-07	72.4	0	0.34365246074815	Low
TCGA-2J-AABH-01A-21R-A41B-07	22.3666666666667	0	0.450733859945236	Low
TCGA-3A-A9IZ-01A-12R-A41B-07	10.2666666666667	1	2.42403580653541	High
TCGA-YH-A8SY-01A-11R-A37L-07	12.9333333333333	0	0.712016806847684	Low
TCGA-IB-A5SS-01A-11R-A32O-07	15.3333333333333	1	2.34483631322336	High
TCGA-FB-AAPZ-01A-11R-A41B-07	7.53333333333333	0	1.13139908847621	High
TCGA-IB-7897-01A-21R-2204-07	16.2	1	0.640539155633671	Low
TCGA-F2-A44H-01A-11R-A26U-07	5.26666666666667	0	0.193236241595892	Low
TCGA-IB-7893-01A-11R-2204-07	3.9	1	2.75155361697268	High
TCGA-IB-A6UG-01A-32R-A33R-07	1.36666666666667	1	0.959561773980088	High
TCGA-FB-AAQ0-01A-31R-A41B-07	15.7666666666667	1	0.447418383860215	Low
TCGA-YB-A89D-01A-12R-A36G-07	5.33333333333333	0	0.512201508890509	Low
TCGA-HZ-A77P-01A-11R-A33R-07	0.433333333333333	0	0.492894249677601	Low
TCGA-2L-AAQL-01A-11R-A38C-07	9.73333333333333	1	0.30918397087777	Low
TCGA-M8-A5N4-01A-11R-A26U-07	19.4666666666667	0	0.692575061428215	Low
TCGA-US-A776-01A-13R-A33R-07	28.1333333333333	0	0.471455115481319	Low
TCGA-PZ-A5RE-01A-11R-A32O-07	8.23333333333333	0	0.638110345764393	Low
TCGA-2L-AAQJ-01A-12R-A39D-07	13.1333333333333	1	0.73554822275093	Low
TCGA-HV-A5A4-01A-11R-A26U-07	7.73333333333333	0	0.469776232201494	Low
TCGA-FB-AAQ2-01A-31R-A41B-07	5.1	1	3.27499064026062	High
TCGA-H6-8124-01A-11R-2404-07	6.03333333333333	0	1.57919911156063	High
TCGA-2J-AABF-01A-31R-A41B-07	23.0333333333333	1	0.739871490699879	Low
TCGA-FB-AAQ3-01A-11R-A41B-07	1.03333333333333	1	0.355582433708698	Low
TCGA-3A-A9I5-01A-11R-A38C-07	53.7333333333333	0	0.509448132193117	Low
TCGA-HZ-8317-01A-11R-2404-07	0.533333333333333	0	0.392677132534951	Low
TCGA-RB-A7B8-01A-12R-A33R-07	1.2	0	0.354150038287451	Low
TCGA-HZ-A8P1-01A-11R-A37L-07	0.233333333333333	0	1.0673466396354	High
TCGA-FB-A78T-01A-12R-A32O-07	0.0333333333333333	0	0.271617543484362	Low
TCGA-IB-AAUP-01A-11R-A37L-07	9.66666666666667	0	0.78876762417125	Low
TCGA-HZ-7919-01A-11R-2156-07	0.666666666666667	0	1.04051770303965	High
TCGA-3A-A9I9-01A-11R-A38C-07	21.1333333333333	1	0.255723901608156	Low
TCGA-2J-AABI-01A-12R-A41B-07	11	0	0.910690427332951	High
TCGA-YY-A8LH-01A-11R-A36G-07	61.1333333333333	0	0.8168591748408	Low
