# Supplementary material for: Integration of single-cell RNA and bulk RNA sequencing revealed malignant ductal cell heterogeneity and prognosis signatures in pancreatic cancer
Source: Front Immunol. 2025 Jul 1;16:1579184. doi: 10.3389/fimmu.2025.1579184 (PMC12259678; doi:10.3389/fimmu.2025.1579184)
Supplement: Supplementary file 2 [file DataSheet2.zip › Peer Review Only/Script/ciber.R]

### 
#
#
#
###
rm(list=ls())
Sys.setenv(LANGUAGE = "en") #显示英文报错信息
options(stringsAsFactors = FALSE) #禁止chr转成factor
options("repos" = c(CRAN="https://mirrors.tuna.tsinghua.edu.cn/CRAN/"))

### 安装必要的包
cranpackage<-c("e1071","parallel","pacman")

for (pkg in cranpackage){
  if (! require(pkg,character.only=T) ) {
    install.packages(pkg,ask = F,update = F)
    require(pkg,character.only=T)
  }
}

# BiocManager::install("preprocessCore")
### 加载从CIBERSORT官网上包装好的函数
###【这个函数你可以选择放在固定的文件夹中，在分析中可以设置绝对路径，这样子不用每次变这个路径】
source("CIBERSORT/CIBERSORT.R")
#BiocManager::install("preprocessCore")

## 指定 LM22 基因特征集
sig_matrix <- "CIBERSORT/LM22.txt"
 
## 指定 表达矩阵

mixture_file = 'CIBERSORT/exprMat.txt'

my_cibersort <- CIBERSORT(sig_matrix, ## LM22基因集 对应22种immnue cells
                          mixture_file, ## 表达矩阵(是否log2不重要;无需normalized;若RNA-seq:推荐TPM)
                          perm=1000, ##置换检验1000次
                          QN=F) ##芯片=T;RNA-seq=F; QN:Quntile Normalization

### 行:样本;列:25列【22种免疫细胞+3列分别为：P-value;Pearson Correlation;RMSE
### P < 0.05--> 基于反卷积算法对该样本的免疫细胞丰度评估是可信，而非偶然
### RMSE --> 均方根误差
### Pearson Correlation --> 相关性系数
### 如果样本多，我们还能可以先把p值小的样本保留

### 若不对P值进行筛选,继续往下做,提取1-22列
my_cibersort<-my_cibersort[,1:22]
colnames(my_cibersort)<-gsub("\\ ","\\_",colnames(my_cibersort))## 将空格替换为_;为了下游分析时更为方便

save(my_cibersort,file = "CIBERSORT/CIBEROSTR.Rdata")
write.csv(my_cibersort,file = "CIBERSORT/CIBERSORT.csv",row.names = T,quote = F)
index  <- "B_cells_naive"

for index in colnames(my_cibersort){
  
  #?stat_compare_means
  df = cbind(my_cibersort[rownames(dat_km.tcga),index], dat_km.tcga)
  colnames(df)[1] = index

  ggplot(df, aes(x=risk, 
                 y=.data[[index]], fill = risk)) + 
    geom_boxplot()+
    # geom_errorbar(
    #   aes(ymin = mean, ymax = mean + sd), # 如果不想显示下面的 error ，用此行
    #   width = .2, position=position_dodge(.9),
    #   size = 1, color = "black") +
    stat_compare_means(aes(group = risk),
                       method = "wilcox.test", 
                       label = "p.signif", 
                       # label = "p.format",
                       label.y = 0.2) + 
    scale_fill_manual(values = c("High" = "#66C3A7", 
                                 "Low" = "#FC8E62")) + # 指定颜色
    labs(x    = "Type",
         y    = "Value",
         fill = "Group") +
    # scale_y_continuous(expand = c(0, 0), limits = c(0, 40)) + # 0 与 Y 轴没有空隙
    my_bar_theme +
    theme(legend.position = "top") 
  
  p geom_boxplot(outlier.size = 1) +
    theme(panel.grid = element_blank(), 
          panel.background = element_rect(fill = 'transparent', color = 'black'),
          legend.title = element_blank(), legend.key = element_blank()) +.
  labs(x = '', y = 'Chao1')#再手动添加显著性标记#注意，这里的显著性是提前已经计算好的，我们通过手动输入进来#本篇只关注作图，不涉及统计分析library(doBy)alpha2_stat names(alpha2_stat) alpha2_stat$group1 alpha2_stat$sig  p + geom_text(data = alpha2_stat, aes(label = sig), vjust = -0.3) +annotate('text', x = alpha2_stat$group2, y = alpha2_stat$value, label = '———', vjust = -0.3)
  
  
}


my_cibersort_gg <- my_cibersort[rownames(dat_km.tcga),]

my_cibersort_df  <- as.data.frame(my_cibersort_gg)
my_cibersort_df$Group  <- dat_km.tcga$risk
my_cibersort_df <- na.omit(my_cibersort_df)

table(my_cibersort_df$Group )


#
library(reshape2)

my_cibersort_df2 <- melt(my_cibersort_df,id.vars=c("Group"))
                       

table(my_cibersort_df2$Group )

colnames(my_cibersort_df2)
p1 <- ggplot(my_cibersort_df2,
             aes(x=variable ,
                 y=value,
                 fill=Group))+
  geom_boxplot()+
  theme_classic()
p1


my_comparisons <- list(c("High ","Low"))
my_cibersort_df2$value  <- as.numeric(my_cibersort_df2$value)
p2 <- ggplot(my_cibersort_df2,
             aes(x=variable ,
                 y=value,
                 fill=Group))+
  stat_compare_means(comparisons = my_comparisons)+
  geom_boxplot()
p2
table(my_cibersort_df2$Group)
p3 <- ggplot(my_cibersort_df2, aes(variable, value, fill = Group)) + 
  geom_boxplot()+
  # geom_errorbar(
  #   aes(ymin = mean, ymax = mean + sd), # 如果不想显示下面的 error ，用此行
  #   width = .2, position=position_dodge(.9),
  #   size = 1, color = "black") +
  stat_compare_means(aes(group = Group),
                     method = "wilcox.test", 
                     label = "p.signif", 
                     # label = "p.format",
                     label.y = 0.7) + 
  scale_fill_manual(values = c("High" = "#FC8E62", 
                               "Low" = "#66C3A7")) + # 指定颜色
  labs(x    = "Type",
       y    = "Value",
       fill = "Group") +
  my_bar_theme +
  theme(axis.text.x = element_text(angle = 30 ,
                                   hjust = 0.5, vjust = 0.4)) +###x轴45度
  theme(legend.position = "top") 

ggsave("Ciber.pdf", plot = p3, width = 12, height = 6)


my_bar_theme <- theme_classic() +
  theme(axis.text.y   = element_text(size = 18, 
                                       colour = "black", face = "bold"),
        axis.text.x     = element_text(size = 12,  
                                         colour = "black", face = "bold"),
        axis.title.x    = element_text(size = 12, face = "bold"),
        axis.title.y    = element_text(size = 18, face = "bold"),
        legend.text     = element_text(size = 16,  colour = "black"),
        legend.title    = element_text(size = 16,  colour = "black", 
                                         face = "bold"),
        text            = element_text(family = "serif")) 
