# Supplementary material for: Integration of single-cell RNA and bulk RNA sequencing revealed malignant ductal cell heterogeneity and prognosis signatures in pancreatic cancer
Source: Front Immunol. 2025 Jul 1;16:1579184. doi: 10.3389/fimmu.2025.1579184 (PMC12259678; doi:10.3389/fimmu.2025.1579184)
Supplement: Supplementary file 2 [file DataSheet2.zip › Peer Review Only/Script/08-PAC_74_ductal_keggcnv.ipynb]

# %% [code]
import scanpy as sc
import matplotlib.pyplot as plt
import harmonypy as hm
import numpy as np
import pandas as pd
import os
from matplotlib.pyplot import rc_context

# %% [code]
sc.settings.verbosity = 3             # verbosity: errors (0), warnings (1), info (2), hints (3)
sc.logging.print_header()
sc.settings.set_figure_params(dpi=300, facecolor='white')

# %% [code]
random_state=2023
path_to_fast="/data/work/Sc/"
path_to_fast_new="/data/work/Sc/Pan/20240228/"

# %% [code]
adata =sc.read_h5ad(path_to_fast_new + 
                         "PDAC_74_per_cell_Article_cnv.h5ad")


# %% [code]
sc.pl.umap(adata, color='cnv_status', add_outline=True, 
               legend_fontsize=12, legend_fontoutline=2,frameon=False,
               title='clustering of cells',save="/02/p74_all_cell_cnv.pdf")

# %% [code]
mDuctal_cells=Ductal_cells[Ductal_cells.obs['cnv_status']=="Ductal cells", :].copy()


# %% [code]
####进行不同性别的分析
####条形图的绘制
# 使用groupby和value_counts结合统计
stage_distribution = Ductal_cells.obs.groupby('Tissue')['cnv_status'].value_counts().unstack(fill_value=0)
print(stage_distribution)
stage_distribution_percentage = stage_distribution.div(stage_distribution.sum(axis=1), axis=0) * 100
print(stage_distribution_percentage)
import matplotlib.pyplot as plt
import seaborn as sns

# 设置颜色
#colors = sns.color_palette("Set1", n_colors=stage_distribution_percentage.shape[1])
colors = sns.color_palette("pastel", n_colors=stage_distribution_percentage.shape[1])

# 绘制叠加柱状图
ax = stage_distribution_percentage.plot(kind='bar', stacked=True, figsize=(7, 7))#, color=colors)

# 标题和标签
plt.title('Percentage Distribution of Cells across Location')
plt.ylabel('Percentage(%)')
plt.xlabel('')
plt.legend(title='Stage', loc='upper left', bbox_to_anchor=(1,0.3))
plt.xticks(rotation=45)  # 修改这里
plt.tight_layout()
# 设置仅显示x和y轴的线并移除背景网格线
ax.spines['top'].set_visible(False)
ax.spines['right'].set_visible(False)
ax.spines['bottom'].set_linewidth(2)
ax.spines['left'].set_linewidth(2)
ax.grid(False) # 不显示网格线
plt.savefig('/data/work/Sc/Pan/20240709/figures/02/p74_Tissue_mDuctal——.pdf')
# 加粗边框
for spine in ax.spines.values():
    spine.set_linewidth(2)
# 显示图形
plt.show()

# %% [code]


# %% [code]
### 开始分析导管细胞，
# 恶性和非恶性
Ductal_cells=adata[adata.obs['cell_type']=="Ductal cells", :].copy()
Ductal_cells.obs

# %% [code]
#
sc.pp.normalize_per_cell(Ductal_cells, counts_per_cell_after=1e4)
sc.pp.log1p(Ductal_cells)
Ductal_cells.raw=Ductal_cells
sc.pp.highly_variable_genes(Ductal_cells, min_mean=0.0125, max_mean=3, min_disp=0.5)

# %% [code]
sc.pp.highly_variable_genes(Ductal_cells)
Ductal_cells = Ductal_cells[:, Ductal_cells.var['highly_variable']]

# %% [code]


# %% [code]


# %% [code]


# %% [code]


# %% [code]


# %% [code]


# %% [code]


# %% [code]
### 通路分析

# %% [code]

import gseapy as gp
import pandas as pd

# %% [code]
names = gp.get_library_name()

# show top 20 entries.
print(names)

# %% [code]

outdir = './figures/Ductal_kegg_results' # 设置输出的目录


# %% [code]
print(Ductal_cells.obs.columns)

# %% [code]
                                                  
# subset data
bdata = Ductal_cells


# %% [code]
Ductal_cells.shape

# %% [code]
pd.value_counts(Ductal_cells.obs['cnv_status'])

# %% [code]
import time
t1 = time.time()
# NOTE: To speed up, use gp.prerank instead with your own ranked list.
res = gp.gsea(data=bdata.to_df().T, # row -> genes, column-> samples
        gene_sets="MSigDB_Hallmark_2020",
        cls=bdata.obs['cnv_status'],
        permutation_num=1000,
        permutation_type='phenotype',
        outdir=None,
        method='s2n', # signal_to_noise
        threads= 16)
t2=time.time()
print(t2-t1)
term = res.res2d.Term
# gp.gseaplot(res.ranking, term=term[i], **res.results[term[i]])
#res.plot(terms=[term[:10]])
axs = res.plot(terms=term[:10])
#plt.savefig(r"{}/GSEA_C0_1.pdf".format(figsavePath), format="pdf", transparent=True, bbox_inches='tight')

# %% [code]
res.res2d


# %% [code]
sc.pl.violin(bdata,
             ['IFI27'], groupby='cnv_status')

# %% [code]
aNon-malignant    90526
bMalignant        69891

# %% [code]
res.res2d['NES'] = res.res2d['NES'] * -1

# %% [code]
res.res2d['ES'] = res.res2d['ES'] * -1

# %% [code]
# 设置p值的阈值
p_value_threshold = 0.05

# 筛选符合条件的正向富集基因集
positive_df = res.res2d[(res.res2d['NES'] > 0) & 
                        (res.res2d['FDR q-val'] < p_value_threshold)].sort_values(by=['FDR q-val', 'NES'], 
                                                                           ascending=[True, False]).head(7)

# 筛选符合条件的负向富集基因集
negative_df = res.res2d[(res.res2d['NES'] < 0) & 
                        (res.res2d['FDR q-val'] < p_value_threshold)].sort_values(by=['FDR q-val', 'NES'], 
                                                                           ascending=[True, True]).head(4)

# 合并筛选后的基因集
selected_df = pd.concat([negative_df,positive_df])

#colors = ['red' if x > 0 else 'blue' for x in selected_df['ES']]
colors = ['red' if x > 0 else 'blue' for x in selected_df['ES']]

plt.figure(figsize=(10, 6))
bars = plt.barh(selected_df['Term'], selected_df['NES'], color=colors)

# 移除网格线
plt.grid(False)

# 移除边框
for spine in plt.gca().spines.values():
    spine.set_visible(False)

# 移除Y轴标签以避免重叠
plt.yticks([])
# Set the font to Times New Roman
plt.rcParams.update({
    'font.size': 16, 
    'font.weight': 'bold', 
    'font.family': 'serif'
})
# 在条形的左侧或右侧添加文本
for bar, label in zip(bars, selected_df['Term']):
    if bar.get_width() > 0:
        plt.text(bar.get_width(), bar.get_y() + bar.get_height()/2, label, 
                 va='center', ha='left')
    else:
        plt.text(bar.get_width(), bar.get_y() + bar.get_height()/2, label, 
                 va='center', ha='right')

plt.xlabel('Normalized Enrichment Score (NES)')
plt.title('The GSEA Enrichment Scores of Malignant and Non-malignant', fontweight='bold')

plt.axvline(x=0, color='grey', linestyle='--')  # 添加x=0的参考线

plt.tight_layout()
plt.savefig('/data/work/Sc/Pan/20240709/figures/02/p74_ductal-all02.pdf')

plt.show()
