# Supplementary material for: Integration of single-cell RNA and bulk RNA sequencing revealed malignant ductal cell heterogeneity and prognosis signatures in pancreatic cancer
Source: Front Immunol. 2025 Jul 1;16:1579184. doi: 10.3389/fimmu.2025.1579184 (PMC12259678; doi:10.3389/fimmu.2025.1579184)
Supplement: Supplementary file 2 [file DataSheet2.zip › Peer Review Only/Script/TCGA.R]

library(GSVA)
library(GSEABase)

# Load expression and gene set data
expr <- as.matrix(read.table("expression_data.txt", sep="\t", header=TRUE, row.names=1, check.names=FALSE))
gene_sets <- read.table("Usage_2.tsv", sep="\t",
                        header=TRUE, stringsAsFactors=FALSE)
surv_data <- read.table("survival_data.txt", sep="\t", header=TRUE, stringsAsFactors=FALSE)
rownames(surv_data)  <- surv_data$X
rownames(surv_data) 
df150 <- read.csv("merged_data_150.csv", 
                  header=TRUE, stringsAsFactors=FALSE)

colnames(surv_data)[1] <- "PatientID"


#
expr.t <- as.data.frame(t(expr))
idx <-   colnames(expr)     %in%   df150$PatientID
table(idx)
expr150 <-  expr[,idx]
expr150t <- as.data.frame(t(expr150))

surv_data_150 <- surv_data[rownames(expr150t),]
###  cox
library(survival)
tcga.cox=c()
idx300 <- colnames(expr150t) %in% gene_sets$Usage_2
table(idx300)
expr150t300 <- expr150t[,idx300]
for (i in colnames(expr150t300)){
  dat <- data.frame(time = surv_data_150$time ,
                    status = surv_data_150$event ,
                    gene = expr150t300[,i])
  fmla <-  as.formula("Surv(time,status) ~ gene")
  cox <- survival::coxph(fmla,data = dat)
  
  re <- c(summary(cox)[[7]][5],
          summary(cox)[[7]][2],
          summary(cox)[[8]][3],
          summary(cox)[[8]][4]
  )
  tcga.cox <- rbind(tcga.cox,re)
}
head(tcga.cox)
rownames(tcga.cox) <- colnames(expr150t300)
colnames(tcga.cox) = c("p.value", "HR",
                       "Low 95%CI", "High 95%CI")
tcga.cox=as.data.frame(tcga.cox)
head(tcga.cox)
table(tcga.cox$p.value < 0.01)
#
write.csv(tcga.cox[which(tcga.cox$p.value<0.01),],
          'tcga.Usage.200.cox01.csv',quote = F,row.names = T)
#
# lasso
sig.names <- rownames(tcga.cox[which(tcga.cox$p.value 
                                     < 0.01), ])
sig.names
#install.packages("glmnet")
metadata2 <- surv_data_150[which(surv_data_150$time > 0),]

mRNA_exp_t2 <- expr150t300[rownames(metadata2),]
dim(mRNA_exp_t2)
library(glmnet)
set.seed(2022)
metadata2$time <- as.numeric(metadata2$time)
fit1 <- glmnet(as.matrix(mRNA_exp_t2[,sig.names]),
               cbind(time = metadata2$time,
                     status = metadata2$event),
               family = "cox",
               nlambda = 100,
               alpha = 1)

cv.fit<-cv.glmnet(as.matrix(mRNA_exp_t2[,sig.names])
                  ,cbind(time=metadata2$time,
                         status=metadata2$event)
                  ,family="cox"
                  ,nlambda=100
                  , alpha=1)
sig.coef <- coefficients(cv.fit,
                         s=cv.fit$lambda.min)[which(
                           coefficients(cv.fit,
                                        s= cv.fit$lambda.min)[,1]!=0),1]
cv.fit$lambda.min
length(names(sig.coef))
dim(mRNA_exp_t2)
#lasso 
pdf('P5.1.lasso.pdf',width = 12,height =6)
par(mfrow=c(1,2))
plot(fit1, xvar="lambda")
plot(cv.fit)
dev.off()
#
### pscore
tcga_dat1 <- data.frame(time= metadata2$time,
                        status = metadata2$event,
                        mRNA_exp_t2[,names(sig.coef)])
fmla <- as.formula(paste0("Surv(time, status) ~",
                          paste0(names(sig.coef),collapse = "+")))

cox1 <- coxph(fmla, data = as.data.frame(tcga_dat1))
cox1 <- coxph(fmla, data =as.data.frame(tcga_dat1))
lan <- coef(cox1)
round(lan, 3)
genes <- names(cox1$coefficients)
paste0(round(lan, 4), '*', names(lan))
genes

#
# 多cox
##
library(survival)
library(survminer)
genes
tcga.exp.t2 <- mRNA_exp_t2
tcga.exp.t2$time <- metadata2$time
tcga.exp.t2$event <- metadata2$event

s.tcga=Surv(time, event) ~ ANLN+NT5E+CTSV


#s=Surv(time, event) ~ miR21+miR143+miR10b+miR192+miR183
model.tcga <- coxph(s.tcga, data = tcga.exp.t2 )
### 3.模型可视化-森林图

#options(scipen=1)
p_ggforest.tcga <- ggforest(model.tcga,
                            data =tcga.exp.t2, 
                            main = "Hazard ratio")
p_ggforest.tcga


# BiocManager::install("ggformula")
#计算风险得分
risk.tcga <- as.numeric(lan%*%as.matrix(t(tcga_dat1[,genes])))
dim(tcga_dat1)
#使用zscore函数对风险得分进行z-score
risk.tcgaz <- mosaic::zscore(risk.tcga)
# tcga_dat1$time=tcga_dat1$time/365
#

#KM曲线
dat_km.tcga<-data.frame(time=tcga_dat1$time,
                        status=tcga_dat1$status,
                        riskscore=risk.tcga,
                        #通过对风险得分进行z-score后，
                        #大于0为高风险组，小于0为低风险组
                        risk=ifelse(risk.tcgaz>=0,'High','Low'))
rownames(dat_km.tcga)=rownames(tcga_dat1)
dat_km.tcga
#保存风险得分
write.table(dat_km.tcga,
            'tcga.Usage.200_risk_module.txt',sep='\t',quote = F,row.names = T)

diff.tcga=survdiff(Surv(time, status) ~risk,data = dat_km.tcga)
pValue.tcga=1-pchisq(diff.tcga$chisq,df=1)
pValue.tcga
if(pValue.tcga<0.001){
  pValue.tcga="p<0.001"
}else{
  pValue.tcga=paste0("p=",sprintf("%.03f",pValue.tcga))
}
fit.tcga <- survfit(Surv(time, status) ~ risk,
                    data = dat_km.tcga)
#绘制生存曲线
tcga_km=survminer::ggsurvplot(fit.tcga, 
                              data=dat_km.tcga,
                              conf.int=T,
                              pval=pValue.tcga,
                              pval.size=6,
                              legend.title="Risk",
                              legend.labs=c("High risk",
                                            "Low risk"),
                              xlab="Time(months)",
                              #break.time.by = 3,
                              palette=c("red", "blue"),
                              risk.table=TRUE,
                              risk.table.title="",
                              risk.table.col = "strata",
                              risk.table.height=.25)
tcga_km
#
#使用timeROC计算1,3,5年ROC的值
library(pROC)
ROC_rt.tcga=timeROC::timeROC(T=tcga_dat1$time, 
                             delta=tcga_dat1$status,
                             marker=risk.tcgaz, cause=1,
                             weighting='marginal',
                             times=c(12,36,50), 
                             ROC=TRUE,iid = T)
p.dat.tcga=rbind(data.frame(V1=ROC_rt.tcga$FP[,1],V2=ROC_rt.tcga$TP[,1],Type=paste0('AUC at 1 years: ',round(ROC_rt.tcga$AUC[1],2))),
                 data.frame(V1=ROC_rt.tcga$FP[,2],V2=ROC_rt.tcga$TP[,2],Type=paste0('AUC at 3 years: ',round(ROC_rt.tcga$AUC[2],2))),
                 data.frame(V1=ROC_rt.tcga$FP[,3],V2=ROC_rt.tcga$TP[,3],Type=paste0('AUC at 5 years: ',round(ROC_rt.tcga$AUC[3],2))))
p.dat.tcga=as.data.frame(p.dat.tcga)
p.dat.tcga$Type=as.factor(p.dat.tcga$Type)
roc_plot=ggplot(p.dat.tcga, aes(x=V1,y=V2, fill=Type))+
  geom_line(aes(colour=Type),size=1.2) + 
  # stat_smooth(aes(colour=Type),se = FALSE, size = 1)+
  theme_bw()+xlab('False positive fraction')+
  ylab('True positive fraction') +
  theme(axis.text.y=element_text(family="Times",face="plain"),
        axis.text.x=element_text(family="Times",face="plain"),
        axis.title.x=element_text(family="Times",face="plain"),
        axis.title.y=element_text(family="Times",face="plain"),
        plot.title=element_blank(),
        plot.margin=unit(c(0.1, 0.1, 0.1, 0.1), "inches"),
        legend.position=c(1,0),
        legend.justification=c(1,0),
        legend.background = element_rect(fill = NA, colour = NA),
        legend.title = element_text(family="Times",face="plain"),
        legend.text = element_text(family="Times",face="plain"))

roc_plot


pdf('P-1-3-5.pdf',he=6,wi=8)
roc_plot
dev.off()
#

## 第三部分 
# 验证集ICGC
lan
library(survival)
library(survminer)
genes
#
library(stringr)
ICGC_data <- read.csv("ICGC/ICGC6.csv",header = T,
                      row.names = 1)
ICGC_meta<- read.csv("ICGC/ICGA_meta.csv",header = T,
                     row.names = 1)
ICGC_data <- log2(ICGC_data+1)
ICGC_exp <- as.data.frame(ICGC_data)
colnames(ICGC_exp) <- str_remove_all(colnames(ICGC_exp)  ," ")
ICGC_exp<- ICGC_exp[rownames(ICGC_meta),]
ICGC_exp$time  <- as.numeric(ICGC_meta$time)
ICGC_exp$event  <- ICGC_meta$status
ICGC_exp.d <- as.data.frame(ICGC_exp)
idx_ICGC <- colnames(ICGC_exp.d) %in% sig.names
table(idx_ICGC)
ICGC_exp.d[,sig.names]
s.ICGC=Surv(time, event=event ) ~ ANLN + NT5E+ CTSV 
model.ICGC <- coxph(s.ICGC, data = ICGC_exp )

#options(scipen=1)
p_ggforest.ICGC <- ggforest(model.ICGC,
                            data =ICGC_exp, 
                            main = "Hazard ratio")
p_ggforest.ICGC

#计算风险得分
risk.ICGC <- as.numeric(lan%*%as.matrix(t(ICGC_exp[,genes])))
#使用zscore函数对风险得分进行z-score
risk.ICGCz <- mosaic::zscore(risk.ICGC)
# tcga_dat1$time=tcga_dat1$time/365
#

#KM曲线
dat_km.ICGC <-data.frame(time=ICGC_exp$time,
                         status=ICGC_exp$event,
                         riskscore=risk.ICGC,
                         #通过对风险得分进行z-score后，大于0为高风险组，小于0为低风险组
                         risk=ifelse(risk.ICGCz>=0,'High','Low'))
rownames(dat_km.ICGC)=rownames(ICGC_exp)
#保存风险得分
write.table(dat_km.ICGC,
            'ICGC/ICGC_risk_module.txt',sep='\t',quote = F,row.names = T)


diff.ICGC=survdiff(Surv(time, status) ~risk,
                   data = dat_km.ICGC)
pValue.ICGC=1-pchisq(diff.ICGC$chisq,df=1)
pValue.ICGC
if(pValue.ICGC<0.001){
  pValue.ICGC="p<0.001"
}else{
  pValue.ICGC=paste0("p=",sprintf("%.03f",pValue.ICGC))
}
dat_km.ICGC$time <- dat_km.ICGC$time/12
#dat_km.ICGC <- dat_km.ICGC[which(dat_km.ICGC$time<=60),]
fit.ICGC <- survfit(Surv(time, status) ~ risk, data = dat_km.ICGC)
#绘制生存曲线
tcga_km.ICGC=survminer::ggsurvplot(fit.ICGC, 
                                   data=dat_km.ICGC,
                                   conf.int=T,
                                   pval=pValue.ICGC,
                                   pval.size=6,
                                   legend.title="Risk",
                                   legend.labs=c("High risk",
                                                 "Low risk"),
                                   xlab="Time(months)",
                                   #break.time.by = 3,
                                   palette=c("red", "blue"),
                                   risk.table=TRUE,
                                   risk.table.title="",
                                   risk.table.col = "strata",
                                   risk.table.height=.25)
tcga_km.ICGC
#
#使用timeROC计算1,3,5年ROC的值
library(pROC)

ICGC_exp$time <- ICGC_exp$time/12
ROC_rt.ICGC =timeROC::timeROC(T=ICGC_exp$time, 
                              delta=ICGC_exp$event,
                              marker=risk.ICGCz, cause=1,
                              weighting='marginal',
                              times=c(12,36,60), 
                              ROC=TRUE,iid = T)
p.dat.ICGC=rbind(data.frame(V1=ROC_rt.ICGC$FP[,1],V2=ROC_rt.ICGC$TP[,1],Type=paste0('AUC at 1 years: ',round(ROC_rt.ICGC$AUC[1],2))),
                 data.frame(V1=ROC_rt.ICGC$FP[,2],V2=ROC_rt.ICGC$TP[,2],Type=paste0('AUC at 3 years: ',round(ROC_rt.ICGC$AUC[2],2))),
                 data.frame(V1=ROC_rt.ICGC$FP[,3],V2=ROC_rt.ICGC$TP[,3],Type=paste0('AUC at 5 years: ',round(ROC_rt.ICGC$AUC[3],2))))
p.dat.ICGC=as.data.frame(p.dat.ICGC)
p.dat.ICGC$Type=as.factor(p.dat.ICGC$Type)
roc_plot.ICGC=ggplot(p.dat.ICGC, 
                     aes(x=V1,y=V2, fill=Type))+
  geom_line(aes(colour=Type),size=1.2) + 
  # stat_smooth(aes(colour=Type),se = FALSE, size = 1)+
  theme_bw()+xlab('False positive fraction')+
  ylab('True positive fraction') +
  theme(axis.text.y=element_text(family="Times",face="plain"),
        axis.text.x=element_text(family="Times",face="plain"),
        axis.title.x=element_text(family="Times",face="plain"),
        axis.title.y=element_text(family="Times",face="plain"),
        plot.title=element_blank(),
        plot.margin=unit(c(0.1, 0.1, 0.1, 0.1), "inches"),
        legend.position=c(1,0),
        legend.justification=c(1,0),
        legend.background = element_rect(fill = NA, colour = NA),
        legend.title = element_text(family="Times",face="plain"),
        legend.text = element_text(family="Times",face="plain"))

roc_plot.ICGC


pdf('P5.8.ICGC_ROC_tpm.pdf',he=6,wi=8)
roc_plot.ICGC
dev.off()

# 
#load("all_20221107")
#
#  04 GSE62452 验证
lan
library(survival)
library(survminer)
library(tidyr)
genes
load("GSE62452/step2output.Rdata")
counts_GSE62452[1:3,1:3]
boxplot(counts_GSE62452)
GSE62452_data <- counts_GSE62452
rownames(GSE62452_data) <- gsub('^\\s+|\\s+$', '', rownames(GSE62452_data))
meta_GSE62452 <- meta_GSE62452 %>% drop_na(time)
meta_GSE62452  <- meta_GSE62452[meta_GSE62452$time!="?",]
GSE62452_data <- GSE62452_data[,rownames(meta_GSE62452)]
GSE62452_exp <- as.data.frame(t(GSE62452_data))
GSE62452_exp$time  <- as.numeric(meta_GSE62452$time)
GSE62452_exp$event  <- as.numeric(meta_GSE62452$event)
genes
s.GSE62452=Surv(time, event)~ ANLN + NT5E+ CTSV
#s=Surv(time, event) ~ miR21+miR143+miR10b+miR192+miR183
model.GSE62452 <- coxph(s.GSE62452, data = GSE62452_exp )
GSE62452_exp[1:3,1:3]
#options(scipen=1)
p_ggforest.GSE62452 <- ggforest(model.GSE62452,
                                data =GSE62452_exp, 
                                main = "Hazard ratio")
p_ggforest.GSE62452

#计算风险得分
risk.GSE62452 <- as.numeric(lan%*%as.matrix(t(GSE62452_exp[,genes])))
#使用zscore函数对风险得分进行z-score
risk.GSE62452z <- mosaic::zscore(risk.GSE62452)
# tcga_dat1$time=tcga_dat1$time/365
#

#KM曲线
dat_km.GSE62452 <-data.frame(time=GSE62452_exp$time,
                             status=GSE62452_exp$event,
                             riskscore=risk.GSE62452,
                             #通过对风险得分进行z-score后，大于0为高风险组，小于0为低风险组
                             risk=ifelse(risk.GSE62452z>=0,'High','Low'))
rownames(dat_km.GSE62452)=rownames(GSE62452_exp)
#保存风险得分
write.table(dat_km.GSE62452,
            'GSE62452_risk_module.txt',sep='\t',quote = F,row.names = T)

diff.GSE62452=survdiff(Surv(time, status) ~risk,data = dat_km.GSE62452)
pValue.GSE62452=1-pchisq(diff.GSE62452$chisq,df=1)
pValue.GSE62452
if(pValue.GSE62452<0.001){
  pValue.GSE62452="p<0.001"
}else{
  pValue.GSE62452=paste0("p=",sprintf("%.03f",pValue.GSE62452))
}
fit.GSE62452 <- survfit(Surv(time, status) ~ risk,
                        data = dat_km.GSE62452)
#绘制生存曲线
tcga_km.GSE62452=survminer::ggsurvplot(fit.GSE62452, 
                                       data=dat_km.GSE62452,
                                       conf.int=T,
                                       pval=pValue.GSE62452,
                                       pval.size=6,
                                       legend.title="Risk",
                                       legend.labs=c("High risk",
                                                     "Low risk"),
                                       xlab="Time(months)",
                                       #break.time.by = 3,
                                       palette=c("red", "blue"),
                                       risk.table=TRUE,
                                       risk.table.title="",
                                       risk.table.col = "strata",
                                       risk.table.height=.25)
tcga_km.GSE62452
#
#使用timeROC计算1,3,5年ROC的值
library(pROC)
ROC_rt.GSE62452 =timeROC::timeROC(T=GSE62452_exp$time, 
                                  delta=GSE62452_exp$event,
                                  marker=risk.GSE62452z, cause=1,
                                  weighting='marginal',
                                  times=c(12,36,60), 
                                  ROC=TRUE,iid = T)
p.dat.GSE62452=rbind(data.frame(V1=ROC_rt.GSE62452$FP[,1],V2=ROC_rt.GSE62452$TP[,1],Type=paste0('AUC at 1 years: ',round(ROC_rt.GSE62452$AUC[1],2))),
                     data.frame(V1=ROC_rt.GSE62452$FP[,2],V2=ROC_rt.GSE62452$TP[,2],Type=paste0('AUC at 3 years: ',round(ROC_rt.GSE62452$AUC[2],2))),
                     data.frame(V1=ROC_rt.GSE62452$FP[,3],V2=ROC_rt.GSE62452$TP[,3],Type=paste0('AUC at 5 years: ',round(ROC_rt.GSE62452$AUC[3],2))))
p.dat.GSE62452=as.data.frame(p.dat.GSE62452)
p.dat.GSE62452$Type=as.factor(p.dat.GSE62452$Type)
roc_plot.GSE62452=ggplot(p.dat.GSE62452, 
                         aes(x=V1,y=V2, fill=Type))+
  geom_line(aes(colour=Type),size=1.2) + 
  # stat_smooth(aes(colour=Type),se = FALSE, size = 1)+
  theme_bw()+xlab('False positive fraction')+
  ylab('True positive fraction') +
  theme(axis.text.y=element_text(family="Times",face="plain"),
        axis.text.x=element_text(family="Times",face="plain"),
        axis.title.x=element_text(family="Times",face="plain"),
        axis.title.y=element_text(family="Times",face="plain"),
        plot.title=element_blank(),
        plot.margin=unit(c(0.1, 0.1, 0.1, 0.1), "inches"),
        legend.position=c(1,0),
        legend.justification=c(1,0),
        legend.background = element_rect(fill = NA, colour = NA),
        legend.title = element_text(family="Times",face="plain"),
        legend.text = element_text(family="Times",face="plain"))

roc_plot.GSE62452


pdf('S.GSE62452_ROC03.pdf',he=6,wi=8)
roc_plot.GSE62452
dev.off()

#  04 GSE21501 验证
lan
library(survival)
library(survminer)
genes
counts_GSE21501 <- read.csv("GSE21501/counts_GSE21501.csv",
                            header = T,row.names = 1)
meta_GSE21501 <- read.csv("GSE21501/GSE21501_meta.csv",
                          header = T,row.names = 1)
#
GSE21501_exp$CTSV <-  GSE21501_exp$CTSL2

meta_GSE21501$time
GSE21501_data <- counts_GSE21501
GSE21501_data <- GSE21501_data[,rownames(meta_GSE21501)]
GSE21501_exp <- as.data.frame(t(GSE21501_data))
#
GSE21501_exp$CTSV <-  GSE21501_exp$CTSL2

GSE21501_exp$time  <- as.numeric(meta_GSE21501$time)
GSE21501_exp$event  <- as.numeric(meta_GSE21501$status)
s.GSE21501=Surv(time, event) ~ ANLN + NT5E +CTSV
#s=Surv(time, event) ~ miR21+miR143+miR10b+miR192+miR183
model.GSE21501 <- coxph(s.GSE21501, data = GSE21501_exp )
GSE21501_exp[1:3,1:3]
#options(scipen=1)
p_ggforest.GSE21501 <- ggforest(model.GSE21501,
                                data =GSE21501_exp, 
                                main = "Hazard ratio")
p_ggforest.GSE21501
lan
#计算风险得分
risk.GSE21501 <- as.numeric(lan%*%as.matrix(t(GSE21501_exp[,genes])))
#使用zscore函数对风险得分进行z-score
risk.GSE21501z <- mosaic::zscore(risk.GSE21501)
# tcga_dat1$time=tcga_dat1$time/365
#

#KM曲线
dat_km.GSE21501 <-data.frame(time=GSE21501_exp$time,
                             status=GSE21501_exp$event,
                             riskscore=risk.GSE21501,
                             #通过对风险得分进行z-score后，大于0为高风险组，小于0为低风险组
                             risk=ifelse(risk.GSE21501z>=0,'High','Low'))
rownames(dat_km.GSE21501)=rownames(GSE21501_exp)
#保存风险得分
write.table(dat_km.GSE21501,
            'GSE21501_risk_module.txt',sep='\t',quote = F,row.names = T)

diff.GSE21501=survdiff(Surv(time, status) ~risk,
                       data = dat_km.GSE21501)
pValue.GSE21501=1-pchisq(diff.GSE21501$chisq,df=1)
pValue.GSE21501
if(pValue.GSE21501<0.001){
  pValue.GSE21501="p<0.001"
}else{
  pValue.GSE21501=paste0("p=",sprintf("%.03f",pValue.GSE21501))
}
fit.GSE21501 <- survfit(Surv(time, status) ~ risk,
                        data = dat_km.GSE21501)
#绘制生存曲线
tcga_km.GSE21501=survminer::ggsurvplot(fit.GSE21501, 
                                       data=dat_km.GSE21501,
                                       conf.int=T,
                                       pval=pValue.GSE21501,
                                       pval.size=6,
                                       legend.title="Risk",
                                       legend.labs=c("High risk",
                                                     "Low risk"),
                                       xlab="Time(months)",
                                       #break.time.by = 3,
                                       palette=c("red", "blue"),
                                       risk.table=TRUE,
                                       risk.table.title="",
                                       risk.table.col = "strata",
                                       risk.table.height=.25)
tcga_km.GSE21501
#
#使用timeROC计算1,3,5年ROC的值
library(pROC)
ROC_rt.GSE21501 =timeROC::timeROC(T=GSE21501_exp$time, 
                                  delta=GSE21501_exp$event,
                                  marker=risk.GSE21501z, cause=1,
                                  weighting='marginal',
                                  times=c(12,36,48), 
                                  ROC=TRUE,iid = T)
p.dat.GSE21501=rbind(data.frame(V1=ROC_rt.GSE21501$FP[,1],V2=ROC_rt.GSE21501$TP[,1],Type=paste0('AUC at 1 years: ',round(ROC_rt.GSE21501$AUC[1],2))),
                     data.frame(V1=ROC_rt.GSE21501$FP[,2],V2=ROC_rt.GSE21501$TP[,2],Type=paste0('AUC at 3 years: ',round(ROC_rt.GSE21501$AUC[2],2))),
                     data.frame(V1=ROC_rt.GSE21501$FP[,3],V2=ROC_rt.GSE21501$TP[,3],Type=paste0('AUC at 4 years: ',round(ROC_rt.GSE21501$AUC[3],2))))
p.dat.GSE21501=as.data.frame(p.dat.GSE21501)
p.dat.GSE21501$Type=as.factor(p.dat.GSE21501$Type)
roc_plot.GSE21501=ggplot(p.dat.GSE21501, 
                         aes(x=V1,y=V2, fill=Type))+
  geom_line(aes(colour=Type),size=1.2) + 
  # stat_smooth(aes(colour=Type),se = FALSE, size = 1)+
  theme_bw()+xlab('False positive fraction')+
  ylab('True positive fraction') +
  theme(axis.text.y=element_text(family="Times",face="plain"),
        axis.text.x=element_text(family="Times",face="plain"),
        axis.title.x=element_text(family="Times",face="plain"),
        axis.title.y=element_text(family="Times",face="plain"),
        plot.title=element_blank(),
        plot.margin=unit(c(0.1, 0.1, 0.1, 0.1), "inches"),
        legend.position=c(1,0),
        legend.justification=c(1,0),
        legend.background = element_rect(fill = NA, colour = NA),
        legend.title = element_text(family="Times",face="plain"),
        legend.text = element_text(family="Times",face="plain"))

roc_plot.GSE21501


pdf('S.GSE21501_ROC03.pdf',he=6,wi=8)
roc_plot.GSE21501
dev.off()
