# Supplementary material for: Integration of single-cell RNA and bulk RNA sequencing revealed malignant ductal cell heterogeneity and prognosis signatures in pancreatic cancer
Source: Front Immunol. 2025 Jul 1;16:1579184. doi: 10.3389/fimmu.2025.1579184 (PMC12259678; doi:10.3389/fimmu.2025.1579184)
Supplement: Supplementary file 2 [file DataSheet2.zip › Peer Review Only/Script/06-PAC_74.ipynb]

# %% [code]
import scanpy as sc
import matplotlib.pyplot as plt
import harmonypy as hm
import numpy as np
import pandas as pd
import os
from matplotlib.pyplot import rc_context

# %% [code]
sc.settings.verbosity = 3             # verbosity: errors (0), warnings (1), info (2), hints (3)
sc.logging.print_header()
sc.settings.set_figure_params(dpi=300, facecolor='white')

# %% [code]
random_state=2023
path_to_fast="/data/work/Sc/"
path_to_fast_new="/data/work/Sc/Pan/20240228/"

# %% [code]
adata =sc.read_h5ad(path_to_fast_new + 
                         "PDAC_74_per_cell_Article_cnv.h5ad")
#    raw_adata = adata.raw.to_adata()


# %% [code]


# %% [code]
#/data/work/Sc/Pan/20240228/PDAC_73_per_cell_Article—anno.h5ad

# %% [code]
adata2 =sc.read_h5ad(path_to_fast_new + 
                         "PDAC_73_per_cell_Article—anno.h5ad")
#    raw_adata = adata.raw.to_adata()

# %% [code]
adata2.raw

# %% [code]
adata_raw = adata2.raw.to_adata()


# %% [code]
# 列出所需的样本
desired_samples = [
    "SRX17495380", "SRX17495381", "SRX17495383", "SRX17495387",
    "SRX17495376", "SRX17495384", "SRX17495377", "SRX17495378",
    "SRX17495382", "SRX17495379", "SRX17495385", "SRX17495386"
]

# 过滤 adata_raw，只保留这些样本的数据
filtered_adata = adata_raw[adata_raw.obs['sample'].isin(desired_samples)]


# %% [code]
filtered_adata.obs

# %% [code]
# 提取基因表达矩阵
expression_matrix = filtered_adata.to_df()

# %% [code]
expression_matrix.to_csv('/data/work/Sc/Pan/expression_data_12.tsv', sep='\t')


# %% [code]
# 提取基因表达矩阵并转置
expression_matrix_t = filtered_adata.to_df().T

# 保存为TSV格式
expression_matrix_t.to_csv('/data/work/Sc/Pan/expression_data_12_t.tsv', sep='\t')


# %% [code]
del expression_matrix
del expression_matrix_t
del adata
del adata_raw
del adata2

# %% [code]


# %% [code]
expression_data.to_csv("/data/work/Sc/Pan/expression_data.tsv", sep='\t', index=True)


# %% [code]


# %% [code]
adata_raw.var_names

# %% [code]
adata_raw.obs.columns

# %% [code]
adata_raw.obs["sample"]

# %% [code]

# 你现在可以继续使用 filtered_adata 进行后续分析或导出数据


# %% [code]
filtered_adata

# %% [code]
print(filtered_adata.X.shape)
print(filtered_adata.obs_names)
print(filtered_adata.var_names)


# %% [code]
print(filtered_adata.obs.shape)


# %% [code]
print(len(filtered_adata.obs_names))
print(len(filtered_adata.var_names))


# %% [code]
print(filtered_adata)


# %% [code]


# %% [code]


# %% [code]
# 将表达矩阵导出为数据框
expression_data = pd.DataFrame(adata.X.T, index=adata.var_names, columns=adata.obs_names)

# 查看数据框
print(expression_data)


# %% [code]


# %% [code]


# %% [code]
adata.raw.to_adata()

# %% [code]
counts = adata.X  # 提取原始计数数据
import pandas as pd

if counts is not None:
    # 将计数数据转换为 DataFrame
    counts_df = pd.DataFrame(counts.toarray() if hasattr(counts, "toarray") else counts, 
                             index=adata.obs_names, 
                             columns=adata.raw.var_names)

# %% [code]
if counts is not None:
    # 保存为 CSV 文件
    counts_df.to_csv('/data/work/Sc/Pan/20240228/origin_matrix_P74.txt', sep='\t')


# %% [code]
if adata.raw is not None:
    raw_adata = adata.raw.to_adata()
else:
    print("Raw data is not available in the AnnData object.")


# %% [code]
adata_raw = adata.raw.to_data()

# %% [code]
adata.raw.X 

# %% [code]
# 提取原始计数数据
counts = adata.X  # 如果原始计数数据在 adata.X 中
# counts = adata.raw.X  # 如果原始计数数据在 adata.raw.X 中


# %% [code]
counts

# %% [code]
adata.obs

# %% [code]
# Fibroblasts
pd.value_counts(adata.obs['cell_type'])

# %% [code]
sc.pl.umap(adata, color='cell_type', add_outline=True, 
               legend_fontsize=12, legend_fontoutline=2,frameon=False,
               title='clustering of cells',save="/01/p74_all_cell_cluster.pdf")

# %% [code]
marker_genes_dict = {
    'T cells': ["PTPRC",'CD3D', 'CD3E'],
    'Ductal cells': ['KRT19', 'ANXA4'],
    'Endothelial cells': ['VWF', 'PDGFRB'],
    'Monocytes': ['CD14',"CD163"],

    'Fibroblasts': ['ACTA2',"DCN"],
    'B cells': ['CD37',"CD79A","MS4A1"],
    'Acinar cells': ['PRSS1',"AMY2A"],
   
 }

# %% [code]
sc.pl.dotplot(adata, marker_genes_dict,
              'cell_type', dendrogram=True,save = "/01/p74_all_cellmarker_gene.pdf")

# %% [code]
adata.obs['Location'] = adata.obs['Location'].replace({'body': 'Body'})


# %% [code]
####进行不同部位的分析
####条形图的绘制

# %% [code]
# 使用groupby和value_counts结合统计
stage_distribution = adata.obs.groupby('Location')['cell_type'].value_counts().unstack(fill_value=0)
print(stage_distribution)

# %% [code]
stage_distribution_percentage = stage_distribution.div(stage_distribution.sum(axis=1), axis=0) * 100
stage_distribution_percentage

# %% [code]
import matplotlib.pyplot as plt
import seaborn as sns

# 设置颜色
#colors = sns.color_palette("Set1", n_colors=stage_distribution_percentage.shape[1])
colors = sns.color_palette("pastel", n_colors=stage_distribution_percentage.shape[1])

# 绘制叠加柱状图
ax = stage_distribution_percentage.plot(kind='bar', stacked=True, figsize=(7, 7))#, color=colors)

# 标题和标签
plt.title('Percentage Distribution of Cells across Location')
plt.ylabel('Percentage(%)')
plt.xlabel('')
plt.legend(title='Location', loc='upper left', bbox_to_anchor=(1,0.3))
plt.xticks(rotation=45)  # 修改这里
plt.tight_layout()
# 设置仅显示x和y轴的线并移除背景网格线
ax.spines['top'].set_visible(False)
ax.spines['right'].set_visible(False)
ax.spines['bottom'].set_linewidth(2)
ax.spines['left'].set_linewidth(2)
ax.grid(False) # 不显示网格线
plt.savefig('/data/work/Sc/Pan/20240709/figures/01/p74_location_all.pdf')
# 加粗边框
for spine in ax.spines.values():
    spine.set_linewidth(2)
# 显示图形
plt.show()

# %% [code]
####进行不同性别的分析
####条形图的绘制
# 使用groupby和value_counts结合统计
stage_distribution = adata.obs.groupby('Sex')['cell_type'].value_counts().unstack(fill_value=0)
print(stage_distribution)
stage_distribution_percentage = stage_distribution.div(stage_distribution.sum(axis=1), axis=0) * 100
print(stage_distribution_percentage)
import matplotlib.pyplot as plt
import seaborn as sns

# 设置颜色
#colors = sns.color_palette("Set1", n_colors=stage_distribution_percentage.shape[1])
colors = sns.color_palette("pastel", n_colors=stage_distribution_percentage.shape[1])

# 绘制叠加柱状图
ax = stage_distribution_percentage.plot(kind='bar', stacked=True, figsize=(7, 7))#, color=colors)

# 标题和标签
plt.title('Percentage Distribution of Cells across Location')
plt.ylabel('Percentage(%)')
plt.xlabel('')
plt.legend(title='Sex', loc='upper left', bbox_to_anchor=(1,0.3))
plt.xticks(rotation=45)  # 修改这里
plt.tight_layout()
# 设置仅显示x和y轴的线并移除背景网格线
ax.spines['top'].set_visible(False)
ax.spines['right'].set_visible(False)
ax.spines['bottom'].set_linewidth(2)
ax.spines['left'].set_linewidth(2)
ax.grid(False) # 不显示网格线
plt.savefig('/data/work/Sc/Pan/20240709/figures/01/p74_Sex_all.pdf')
# 加粗边框
for spine in ax.spines.values():
    spine.set_linewidth(2)
# 显示图形
plt.show()

# %% [code]
####进行不同性别的分析
####条形图的绘制
# 使用groupby和value_counts结合统计
stage_distribution = adata.obs.groupby('Stage')['cell_type'].value_counts().unstack(fill_value=0)
print(stage_distribution)
stage_distribution_percentage = stage_distribution.div(stage_distribution.sum(axis=1), axis=0) * 100
print(stage_distribution_percentage)
import matplotlib.pyplot as plt
import seaborn as sns

# 设置颜色
#colors = sns.color_palette("Set1", n_colors=stage_distribution_percentage.shape[1])
colors = sns.color_palette("pastel", n_colors=stage_distribution_percentage.shape[1])

# 绘制叠加柱状图
ax = stage_distribution_percentage.plot(kind='bar', stacked=True, figsize=(7, 7))#, color=colors)

# 标题和标签
plt.title('Percentage Distribution of Cells across Location')
plt.ylabel('Percentage(%)')
plt.xlabel('')
plt.legend(title='Stage', loc='upper left', bbox_to_anchor=(1,0.3))
plt.xticks(rotation=45)  # 修改这里
plt.tight_layout()
# 设置仅显示x和y轴的线并移除背景网格线
ax.spines['top'].set_visible(False)
ax.spines['right'].set_visible(False)
ax.spines['bottom'].set_linewidth(2)
ax.spines['left'].set_linewidth(2)
ax.grid(False) # 不显示网格线
plt.savefig('/data/work/Sc/Pan/20240709/figures/01/p74_Stage_all.pdf')
# 加粗边框
for spine in ax.spines.values():
    spine.set_linewidth(2)
# 显示图形
plt.show()

# %% [code]
####进行不同性别的分析
####条形图的绘制
# 使用groupby和value_counts结合统计
stage_distribution = adata.obs.groupby('Tissue')['cell_type'].value_counts().unstack(fill_value=0)
print(stage_distribution)
stage_distribution_percentage = stage_distribution.div(stage_distribution.sum(axis=1), axis=0) * 100
print(stage_distribution_percentage)
import matplotlib.pyplot as plt
import seaborn as sns

# 设置颜色
#colors = sns.color_palette("Set1", n_colors=stage_distribution_percentage.shape[1])
colors = sns.color_palette("pastel", n_colors=stage_distribution_percentage.shape[1])

# 绘制叠加柱状图
ax = stage_distribution_percentage.plot(kind='bar', stacked=True, figsize=(7, 7))#, color=colors)

# 标题和标签
plt.title('Percentage Distribution of Cells across Location')
plt.ylabel('Percentage(%)')
plt.xlabel('')
plt.legend(title='Tissue', loc='upper left', bbox_to_anchor=(1,0.3))
plt.xticks(rotation=45)  # 修改这里
plt.tight_layout()
# 设置仅显示x和y轴的线并移除背景网格线
ax.spines['top'].set_visible(False)
ax.spines['right'].set_visible(False)
ax.spines['bottom'].set_linewidth(2)
ax.spines['left'].set_linewidth(2)
ax.grid(False) # 不显示网格线
plt.savefig('/data/work/Sc/Pan/20240709/figures/01/p74_Tissue_all.pdf')
# 加粗边框
for spine in ax.spines.values():
    spine.set_linewidth(2)
# 显示图形
plt.show()

# %% [code]
####进行不同性别的分析
####条形图的绘制
# 使用groupby和value_counts结合统计
stage_distribution = adata.obs.groupby('Treat method')['cell_type'].value_counts().unstack(fill_value=0)
print(stage_distribution)
stage_distribution_percentage = stage_distribution.div(stage_distribution.sum(axis=1), axis=0) * 100
print(stage_distribution_percentage)
import matplotlib.pyplot as plt
import seaborn as sns

# 设置颜色
#colors = sns.color_palette("Set1", n_colors=stage_distribution_percentage.shape[1])
colors = sns.color_palette("pastel", n_colors=stage_distribution_percentage.shape[1])

# 绘制叠加柱状图
ax = stage_distribution_percentage.plot(kind='bar', stacked=True, figsize=(7, 7))#, color=colors)

# 标题和标签
plt.title('Percentage Distribution of Cells across Location')
plt.ylabel('Percentage(%)')
plt.xlabel('')
plt.legend(title='Treat_method', loc='upper left', bbox_to_anchor=(1,0.3))
plt.xticks(rotation=45)  # 修改这里
plt.tight_layout()
# 设置仅显示x和y轴的线并移除背景网格线
ax.spines['top'].set_visible(False)
ax.spines['right'].set_visible(False)
ax.spines['bottom'].set_linewidth(2)
ax.spines['left'].set_linewidth(2)
ax.grid(False) # 不显示网格线
plt.savefig('/data/work/Sc/Pan/20240709/figures/01/p74_Treat_method_all.pdf')
# 加粗边框
for spine in ax.spines.values():
    spine.set_linewidth(2)
# 显示图形
plt.show()

# %% [code]


# %% [code]
### 开始分析导管细胞，
# 恶性和非恶性
Ductal_cells=adata[adata.obs['cell_type']=="Ductal cells", :].copy()
Ductal_cells.obs

# %% [code]
pd.value_counts(Ductal_cells.obs['cnv_status'])

# %% [code]
mDuctal_cells=Ductal_cells[Ductal_cells.obs['cnv_status']=="bMalignant", :].copy()
normal_Ductal_cells=Ductal_cells[Ductal_cells.obs['cnv_status']=="aNon-malignant", :].copy()

# %% [code]
#分析恶性和非恶性的特征基因
#做生物学特征分析

# %% [code]
#fenxi
sc.tl.rank_genes_groups(Ductal_cells, 'cnv_status', method='wilcoxon')
sc.pl.rank_genes_groups(Ductal_cells, n_genes=25, sharey=False)
pd.DataFrame(Ductal_cells.uns['rank_genes_groups']['names']).head(30)

# %% [code]
####进行不同分期的分析
####条形图的绘制
# 使用groupby和value_counts结合统计
stage_distribution = Ductal_cells.obs.groupby('Stage')['cnv_status'].value_counts().unstack(fill_value=0)
print(stage_distribution)
stage_distribution_percentage = stage_distribution.div(stage_distribution.sum(axis=1), axis=0) * 100
print(stage_distribution_percentage)
import matplotlib.pyplot as plt
import seaborn as sns

# 设置颜色
#colors = sns.color_palette("Set1", n_colors=stage_distribution_percentage.shape[1])
colors = sns.color_palette("pastel", n_colors=stage_distribution_percentage.shape[1])

# 绘制叠加柱状图
ax = stage_distribution_percentage.plot(kind='bar', stacked=True, figsize=(7, 7))#, color=colors)

# 标题和标签
plt.title('Percentage Distribution of Cells across Location')
plt.ylabel('Percentage(%)')
plt.xlabel('')
plt.legend(title='Stage', loc='upper left', bbox_to_anchor=(1,0.3))
plt.xticks(rotation=45)  # 修改这里
plt.tight_layout()
# 设置仅显示x和y轴的线并移除背景网格线
ax.spines['top'].set_visible(False)
ax.spines['right'].set_visible(False)
ax.spines['bottom'].set_linewidth(2)
ax.spines['left'].set_linewidth(2)
ax.grid(False) # 不显示网格线
plt.savefig('/data/work/Sc/Pan/20240709/figures/03/p74_Stage_all.pdf')
# 加粗边框
for spine in ax.spines.values():
    spine.set_linewidth(2)
# 显示图形
plt.show()

# %% [code]
pd.value_counts(Ductal_cells.obs['Stage'])

# %% [code]
####进行不同性别的分析
####条形图的绘制
# 使用groupby和value_counts结合统计
stage_distribution = Ductal_cells.obs.groupby('Sex')['cnv_status'].value_counts().unstack(fill_value=0)
print(stage_distribution)
stage_distribution_percentage = stage_distribution.div(stage_distribution.sum(axis=1), axis=0) * 100
print(stage_distribution_percentage)
import matplotlib.pyplot as plt
import seaborn as sns

# 设置颜色
#colors = sns.color_palette("Set1", n_colors=stage_distribution_percentage.shape[1])
colors = sns.color_palette("pastel", n_colors=stage_distribution_percentage.shape[1])

# 绘制叠加柱状图
ax = stage_distribution_percentage.plot(kind='bar', stacked=True, figsize=(7, 7))#, color=colors)

# 标题和标签
plt.title('Percentage Distribution of Cells across Location')
plt.ylabel('Percentage(%)')
plt.xlabel('')
plt.legend(title=' ', loc='upper left', bbox_to_anchor=(1,0.3))
plt.xticks(rotation=45)  # 修改这里
plt.tight_layout()
# 设置仅显示x和y轴的线并移除背景网格线
ax.spines['top'].set_visible(False)
ax.spines['right'].set_visible(False)
ax.spines['bottom'].set_linewidth(2)
ax.spines['left'].set_linewidth(2)
ax.grid(False) # 不显示网格线
plt.savefig('/data/work/Sc/Pan/20240709/figures/03/p74_Sex_all.pdf')
# 加粗边框
for spine in ax.spines.values():
    spine.set_linewidth(2)
# 显示图形
plt.show()

# %% [code]
####进行不同location的分析
####条形图的绘制
# 使用groupby和value_counts结合统计
stage_distribution = Ductal_cells.obs.groupby('Location')['cnv_status'].value_counts().unstack(fill_value=0)
print(stage_distribution)
stage_distribution_percentage = stage_distribution.div(stage_distribution.sum(axis=1), axis=0) * 100
print(stage_distribution_percentage)
import matplotlib.pyplot as plt
import seaborn as sns

# 设置颜色
#colors = sns.color_palette("Set1", n_colors=stage_distribution_percentage.shape[1])
colors = sns.color_palette("pastel", n_colors=stage_distribution_percentage.shape[1])

# 绘制叠加柱状图
ax = stage_distribution_percentage.plot(kind='bar', stacked=True, figsize=(7, 7))#, color=colors)

# 标题和标签
plt.title('Percentage Distribution of Cells across Location')
plt.ylabel('Percentage(%)')
plt.xlabel('')
plt.legend(title='', loc='upper left', bbox_to_anchor=(1,0.3))
plt.xticks(rotation=45)  # 修改这里
plt.tight_layout()
# 设置仅显示x和y轴的线并移除背景网格线
ax.spines['top'].set_visible(False)
ax.spines['right'].set_visible(False)
ax.spines['bottom'].set_linewidth(2)
ax.spines['left'].set_linewidth(2)
ax.grid(False) # 不显示网格线
plt.savefig('/data/work/Sc/Pan/20240709/figures/03/p74_Location_all.pdf')
# 加粗边框
for spine in ax.spines.values():
    spine.set_linewidth(2)
# 显示图形
plt.show()

# %% [code]
####进行不同  tissue的分析
####条形图的绘制
# 使用groupby和value_counts结合统计
stage_distribution = Ductal_cells.obs.groupby('Tissue')['cnv_status'].value_counts().unstack(fill_value=0)
print(stage_distribution)
stage_distribution_percentage = stage_distribution.div(stage_distribution.sum(axis=1), axis=0) * 100
print(stage_distribution_percentage)
import matplotlib.pyplot as plt
import seaborn as sns

# 设置颜色
#colors = sns.color_palette("Set1", n_colors=stage_distribution_percentage.shape[1])
colors = sns.color_palette("pastel", n_colors=stage_distribution_percentage.shape[1])

# 绘制叠加柱状图
ax = stage_distribution_percentage.plot(kind='bar', stacked=True, figsize=(7, 7))#, color=colors)

# 标题和标签
plt.title('Percentage Distribution of Cells across Location')
plt.ylabel('Percentage(%)')
plt.xlabel('')
plt.legend(title='Stage', loc='upper left', bbox_to_anchor=(1,0.3))
plt.xticks(rotation=45)  # 修改这里
plt.tight_layout()
# 设置仅显示x和y轴的线并移除背景网格线
ax.spines['top'].set_visible(False)
ax.spines['right'].set_visible(False)
ax.spines['bottom'].set_linewidth(2)
ax.spines['left'].set_linewidth(2)
ax.grid(False) # 不显示网格线
plt.savefig('/data/work/Sc/Pan/20240709/figures/03/p74_Tissue_all.pdf')
# 加粗边框
for spine in ax.spines.values():
    spine.set_linewidth(2)
# 显示图形
plt.show()

# %% [code]
####进行不同性别的分析
####条形图的绘制
# 使用groupby和value_counts结合统计
stage_distribution = Ductal_cells.obs.groupby('Treat method')['cnv_status'].value_counts().unstack(fill_value=0)
print(stage_distribution)
stage_distribution_percentage = stage_distribution.div(stage_distribution.sum(axis=1), axis=0) * 100
print(stage_distribution_percentage)
import matplotlib.pyplot as plt
import seaborn as sns

# 设置颜色
#colors = sns.color_palette("Set1", n_colors=stage_distribution_percentage.shape[1])
colors = sns.color_palette("pastel", n_colors=stage_distribution_percentage.shape[1])

# 绘制叠加柱状图
ax = stage_distribution_percentage.plot(kind='bar', stacked=True, figsize=(7, 7))#, color=colors)

# 标题和标签
plt.title('Percentage Distribution of Cells across Location')
plt.ylabel('Percentage(%)')
plt.xlabel('')
plt.legend(title='Treat_method', loc='upper left', bbox_to_anchor=(1,0.3))
plt.xticks(rotation=45)  # 修改这里
plt.tight_layout()
# 设置仅显示x和y轴的线并移除背景网格线
ax.spines['top'].set_visible(False)
ax.spines['right'].set_visible(False)
ax.spines['bottom'].set_linewidth(2)
ax.spines['left'].set_linewidth(2)
ax.grid(False) # 不显示网格线
plt.savefig('/data/work/Sc/Pan/20240709/figures/03/p74_Treat_method_all.pdf')
# 加粗边框
for spine in ax.spines.values():
    spine.set_linewidth(2)
# 显示图形
plt.show()

# %% [code]
### 通路分析

# %% [code]
import gseapy as gp
import pandas as pd

# %% [code]
names = gp.get_library_name()

# show top 20 entries.
print(names)

# %% [code]
outdir = './figures/Ductal_kegg_results' # 设置输出的目录


# %% [code]
print(Ductal_cells.obs.columns)

# %% [code]
                                                  
# subset data
bdata = Ductal_cells


# %% [code]
import time
t1 = time.time()
# NOTE: To speed up, use gp.prerank instead with your own ranked list.
res = gp.gsea(data=bdata.to_df().T, # row -> genes, column-> samples
        gene_sets="MSigDB_Hallmark_2020",
        cls=bdata.obs['cnv_status'],
        permutation_num=1000,
        permutation_type='phenotype',
        outdir=None,
        method='s2n', # signal_to_noise
        threads= 16)
t2=time.time()
print(t2-t1)
term = res.res2d.Term
# gp.gseaplot(res.ranking, term=term[i], **res.results[term[i]])
#res.plot(terms=[term[:10]])
axs = res.plot(terms=term[:10])
#plt.savefig(r"{}/GSEA_C0_1.pdf".format(figsavePath), format="pdf", transparent=True, bbox_inches='tight')

# %% [code]
# 设置p值的阈值
p_value_threshold = 0.05

# 筛选符合条件的正向富集基因集
positive_df = res.res2d[(res.res2d['NES'] > 0) & 
                        (res.res2d['FDR q-val'] < p_value_threshold)].sort_values(by=['FDR q-val', 'NES'], 
                                                                           ascending=[True, False]).head(4)

# 筛选符合条件的负向富集基因集
negative_df = res.res2d[(res.res2d['NES'] < 0) & 
                        (res.res2d['FDR q-val'] < p_value_threshold)].sort_values(by=['FDR q-val', 'NES'], 
                                                                           ascending=[True, True]).head(4)

# 合并筛选后的基因集
selected_df = pd.concat([negative_df,positive_df])

colors = ['red' if x > 0 else 'blue' for x in selected_df['ES']]

plt.figure(figsize=(10, 6))
bars = plt.barh(selected_df['Term'], selected_df['NES'], color=colors)

# 移除网格线
plt.grid(False)

# 移除边框
for spine in plt.gca().spines.values():
    spine.set_visible(False)

# 移除Y轴标签以避免重叠
plt.yticks([])
# Set the font to Times New Roman
plt.rcParams.update({
    'font.size': 16, 
    'font.weight': 'bold', 
    'font.family': 'serif'
})
# 在条形的左侧或右侧添加文本
for bar, label in zip(bars, selected_df['Term']):
    if bar.get_width() > 0:
        plt.text(bar.get_width(), bar.get_y() + bar.get_height()/2, label, 
                 va='center', ha='left')
    else:
        plt.text(bar.get_width(), bar.get_y() + bar.get_height()/2, label, 
                 va='center', ha='right')

plt.xlabel('Normalized Enrichment Score (NES)')
plt.title('The GSEA Enrichment Scores of iCAF and myCAF', fontweight='bold')

plt.axvline(x=0, color='grey', linestyle='--')  # 添加x=0的参考线

plt.tight_layout()
plt.savefig('/data/work/Sc/Pan/20240709/figures/03/p74_ductal-all.pdf')

plt.show()

# %% [code]


# %% [code]
